# Supplementary material for: Tissue and Process Specific microRNA–mRNA Co-Expression in Mammalian Development and Malignancy
Source: PLoS One. 2009 May 5;4(5):e5436. doi: 10.1371/journal.pone.0005436 (PMC2673043; doi:10.1371/journal.pone.0005436)
Supplement: Table S7 — Non-coherent gene ontological terms in developing cerebellum at days P10, P15, P21, and P30. (0.06 MB XLS) [file pone.0005436.s008.xls]

## Sheet: CerebDev_NonCohe_P30
Supple. Table 7 (A) Developmentally Non-coherent GO terms in developing cerebellum at day P30
Gene Ontological terms	Term ID	p-val	LogFC Val offset	# of miRNAs	miRNAs
'transmission of nerve impulse'	176	0.00401966	0.1487	10	miR-128	miR-137	miR-146	miR-218	miR-27b	miR-133	miR-206	miR-152	miR-9	miR-138	0
'synaptic transmission'	552	0.00401966	0.1487	10	miR-128	miR-137	miR-146	miR-218	miR-27b	miR-133	miR-206	miR-152	miR-9	miR-138	0
'cell-cell signaling'	912	0.00821571	0.10082	12	miR-103	miR-128	miR-146	miR-218	miR-27b	miR-143	miR-133	miR-206	miR-152	let-7a	miR-9
'localization'	1067	0.00658099	0.0668187	13	miR-103	miR-125a	miR-128	miR-137	miR-139	miR-146	miR-218	miR-221	miR-133	miR-206	miR-15
'establishment of localization'	1253	0.00658099	0.0668187	13	miR-103	miR-125a	miR-128	miR-137	miR-139	miR-146	miR-218	miR-221	miR-133	miR-206	miR-15
'calcium ion binding'	1573	0.00426779	0.0866467	5	miR-103	miR-30b	miR-133	miR-152	let-7a	0	0	0	0	0	0
'transport'	869	0.0084583	0.0712486	12	miR-103	miR-128	miR-137	miR-139	miR-146	miR-218	miR-221	miR-34a	miR-133	miR-15	let-7a
'glycoprotein'	1697	0.00339723	0.0527688	10	miR-139	miR-194	miR-218	miR-221	miR-133	miR-15	miR-152	let-7a	miR-124a	miR-138	0
'synapse'	1180	0.00754693	0.201472	3	miR-137	miR-146	miR-206	0	0	0	0	0	0	0	0
'transporter activity'	1169	0.00770762	0.0866311	6	miR-146	miR-221	miR-22	miR-15	let-7a	miR-138	0	0	0	0	0
'membrane'	1155	0.0023908	0.043649	11	miR-103	miR-146	miR-194	miR-218	miR-221	miR-133	miR-15	miR-152	let-7a	miR-96	miR-138
'cation transporter activity'	473	0.00661368	0.096728	3	miR-128	miR-218	miR-138	0	0	0	0	0	0	0	0
'cell communication'	720	0.00389397	0.0461034	12	miR-103	miR-146	miR-218	miR-221	miR-30b	miR-143	miR-22	miR-133	miR-206	miR-152	let-7a
'secretion'	287	0.00493607	0.127852	2	miR-103	miR-206	0	0	0	0	0	0	0	0	0
'transmembrane protein'	1557	0.00954952	0.0859232	10	miR-139	miR-194	miR-218	miR-221	miR-22	miR-133	miR-15	miR-152	let-7a	miR-138	0
'receptor binding'	400	0.00477487	0.110813	2	miR-103	miR-143	0	0	0	0	0	0	0	0	0
'transmembrane'	1172	0.00550455	0.0512777	12	miR-103	miR-125a	miR-146	miR-194	miR-218	miR-221	miR-133	miR-15	miR-152	let-7a	miR-124a
'lipoprotein'	1562	0.00447368	0.105516	3	miR-103	miR-128	miR-199a	0	0	0	0	0	0	0	0
'calcium'	27	0.00950911	0.119406	4	miR-103	miR-133	miR-152	let-7a	0	0	0	0	0	0	0
'cellular process'	1711	0.00219919	0.0232121	23	miR-103	miR-125a	miR-139	miR-146	miR-153	miR-155	miR-194	miR-216	miR-218	miR-221	miR-26a
'cell'	1658	0.0017937	0.0221075	21	miR-103	miR-125a	miR-146	miR-153	miR-155	miR-194	miR-216	miR-218	miR-219	miR-221	miR-34a
'disease mutation'	690	0.0088376	0.0883987	4	miR-103	miR-218	miR-223	miR-182	0	0	0	0	0	0	0
'enzyme regulator activity'	708	0.00356591	0.0827499	2	miR-103	miR-218	0	0	0	0	0	0	0	0	0
'cellular physiological process'	1470	0.00295388	0.0220742	23	miR-103	miR-125a	miR-137	miR-146	miR-153	miR-155	miR-181a	miR-216	miR-218	miR-221	miR-34a
'intracellular'	1255	0.00202527	0.0177172	15	miR-103	miR-125a	miR-146	miR-153	miR-155	miR-19a	miR-216	miR-218	miR-26a	miR-34a	miR-93
'ion transporter activity'	1095	0.0124244	0.105271	5	miR-128	miR-30b	miR-15	let-7a	miR-138	0	0	0	0	0	0
'metal ion-binding site:Calcium 2'	563	0.00366987	0.207069	1	miR-152	0	0	0	0	0	0	0	0	0	0
'metal ion-binding site:Calcium 1'	564	0.00366987	0.207069	1	miR-152	0	0	0	0	0	0	0	0	0	0
'physiological process'	1490	0.00402041	0.0199071	26	miR-103	miR-125a	miR-137	miR-146	miR-153	miR-155	miR-181a	miR-194	miR-216	miR-218	miR-221
'binding'	585	0.00456248	0.0217932	23	miR-103	miR-125a	miR-137	miR-146	miR-153	miR-181a	miR-194	miR-216	miR-218	miR-221	miR-30b
'ionic channel'	5	0.00864948	0.260671	1	miR-15	0	0	0	0	0	0	0	0	0	0
'membrane fraction'	1039	0.00994956	0.0743546	5	miR-218	miR-133	miR-182	let-7a	miR-138	0	0	0	0	0	0
'intrinsic to plasma membrane'	845	0.0119909	0.0543397	9	miR-194	miR-218	miR-221	miR-30b	miR-15	miR-152	let-7a	miR-124a	miR-138	0	0
'regulation of neurotransmitter levels'	1078	0.00230755	0.135144	1	miR-128	0	0	0	0	0	0	0	0	0	0
'channel or pore class transporter activity'	463	0.0111125	0.173792	2	miR-206	miR-15	0	0	0	0	0	0	0	0	0
'integral to plasma membrane'	1189	0.0119909	0.0543397	9	miR-194	miR-218	miR-221	miR-30b	miR-15	miR-152	let-7a	miR-124a	miR-138	0	0
'metabolism'	407	0.00409217	0.0174859	14	miR-103	miR-125a	miR-155	miR-194	miR-218	miR-221	miR-34a	miR-93	miR-133	miR-92	miR-15
'phosphoprotein'	541	0.0162643	0.0660536	7	miR-125a	miR-221	miR-152	let-7a	miR-124a	miR-9	miR-138	0	0	0	0
'coiled coil'	946	0.00401564	0.0631603	2	miR-125a	let-7a	0	0	0	0	0	0	0	0	0
'alpha-type channel activity'	997	0.0111125	0.173792	2	miR-206	miR-15	0	0	0	0	0	0	0	0	0
'signal'	916	0.00850399	0.0490881	7	miR-139	miR-194	miR-218	miR-221	miR-152	miR-124a	miR-138	0	0	0	0
'intracellular organelle'	905	0.0044507	-0.0285918	13	miR-103	miR-125a	miR-153	miR-155	miR-181a	miR-19a	miR-216	miR-34a	miR-93	miR-92	miR-15
'primary metabolism'	228	0.00613293	0.016735	15	miR-103	miR-125a	miR-155	miR-194	miR-218	miR-221	miR-30b	miR-34a	miR-93	miR-133	miR-92
'multigene family'	1210	0.0104605	0.0583785	6	miR-103	miR-22	miR-133	miR-15	miR-152	let-7a	0	0	0	0	0
'organelle'	1660	0.0044507	-0.0285918	13	miR-103	miR-125a	miR-153	miR-155	miR-181a	miR-19a	miR-216	miR-34a	miR-93	miR-92	miR-15
'plasma membrane'	307	0.012044	0.0512099	6	miR-218	miR-30b	miR-22	let-7a	miR-124a	miR-138	0	0	0	0	0
'protein'	962	0.00797118	0.0299048	11	miR-125a	miR-218	miR-30b	miR-223	miR-182	miR-15	let-7a	miR-124a	miR-7	miR-9	miR-138
'phosphorylation'	1425	0.00732249	0.034765	10	miR-103	miR-125a	miR-194	miR-218	miR-30b	miR-93	miR-22	miR-92	miR-9	miR-138	0
'signal transduction'	1345	0.00525326	0.0374896	6	miR-103	miR-30b	miR-143	miR-22	let-7a	miR-138	0	0	0	0	0
'calmodulin binding'	377	0.00437582	0.0838546	1	miR-103	0	0	0	0	0	0	0	0	0	0

## Sheet: CerebDev_NonCohe_P21
Supple. Table 7 (B) Developmentally Non-coherent GO terms in developing cerebellum at day P21
Gene Ontological terms	Term ID	p-val	LogFC Val offset	# of miRNAs	miRNAs
'transmission of nerve impulse'	176	0.00225217	0.111848	6	miR-128	miR-218	miR-133	miR-206	miR-9	miR-138	0	0	0	0	0
'synaptic transmission'	552	0.00225217	0.111848	6	miR-128	miR-218	miR-133	miR-206	miR-9	miR-138	0	0	0	0	0
'cell-cell signaling'	912	0.00650825	0.0885609	6	miR-128	miR-218	miR-133	miR-206	miR-9	miR-138	0	0	0	0	0
'intrinsic to plasma membrane'	845	0.00513003	0.0705271	8	miR-137	miR-146	miR-218	miR-221	miR-223	miR-152	let-7a	miR-124a	0	0	0
'integral to plasma membrane'	1189	0.00513003	0.0705271	8	miR-137	miR-146	miR-218	miR-221	miR-223	miR-152	let-7a	miR-124a	0	0	0
'localization'	1067	0.00381791	0.0460974	13	miR-125a	miR-128	miR-139	miR-140	miR-218	miR-26a	miR-34a	miR-133	miR-206	miR-223	miR-15
'establishment of localization'	1253	0.00381791	0.0460974	13	miR-125a	miR-128	miR-139	miR-140	miR-218	miR-26a	miR-34a	miR-133	miR-206	miR-223	miR-15
'membrane fraction'	1039	0.0073392	0.0802204	5	miR-218	miR-30b	miR-182	let-7a	miR-138	0	0	0	0	0	0
'ion transporter activity'	1095	0.0109234	0.0755518	8	miR-125a	miR-218	miR-101	miR-223	miR-15	let-7a	miR-124a	miR-138	0	0	0
'protein'	962	0.00274132	0.0366556	14	miR-125a	miR-139	miR-146	miR-218	miR-26a	miR-30b	miR-143	miR-145	miR-133	miR-223	miR-182
'transport'	869	0.0085386	0.0563409	13	miR-125a	miR-128	miR-139	miR-140	miR-218	miR-34a	miR-133	miR-206	miR-223	miR-15	let-7a
'vesicle-mediated transport'	1527	0.0112085	0.106922	3	miR-103	miR-128	miR-34a	0	0	0	0	0	0	0	0
'cytoskeleton'	1123	0.00769497	0.054766	11	miR-125a	miR-218	miR-26a	miR-30b	miR-34a	miR-145	miR-206	miR-223	miR-15	let-7a	miR-124a
'metal ion-binding site:Calcium 2'	563	0.0133704	0.104382	3	miR-128	miR-34a	miR-152	0	0	0	0	0	0	0	0
'transmembrane protein'	1557	0.0153747	0.0796575	9	miR-139	miR-204	miR-218	miR-221	miR-223	miR-15	miR-152	miR-124a	miR-138	0	0
'cellular process'	1711	0.000708061	0.023316	20	miR-103	miR-125a	miR-139	miR-146	miR-218	miR-23b	miR-26a	miR-30b	miR-34a	miR-93	miR-22
'metal ion-binding site:Calcium 1'	564	0.0133704	0.104382	3	miR-128	miR-34a	miR-152	0	0	0	0	0	0	0	0
'secretory pathway'	1714	0.00890195	0.1194	2	miR-128	miR-9	0	0	0	0	0	0	0	0	0
'IPR000008:C2'	538	0.0107933	0.110814	2	miR-34a	miR-182	0	0	0	0	0	0	0	0	0
'IPR001849:Pleckstrin-like'	524	0.0139269	0.0919862	3	miR-26a	miR-30b	miR-15	0	0	0	0	0	0	0	0
'ion binding'	6	0.00494194	0.0324698	15	miR-103	miR-137	miR-139	miR-146	miR-204	miR-218	miR-23b	miR-26a	miR-30b	miR-34a	miR-133
'cation transporter activity'	473	0.0122962	0.089436	4	miR-218	miR-223	let-7a	miR-138	0	0	0	0	0	0	0
'calcium ion binding'	1573	0.00687913	0.0619935	5	miR-103	miR-30b	miR-34a	miR-133	let-7a	0	0	0	0	0	0
'binding'	585	0.00301373	0.0242315	20	miR-103	miR-125a	miR-137	miR-140	miR-146	miR-181a	miR-218	miR-23b	miR-26a	miR-30b	miR-34a
'cytoplasm'	794	0.00230499	0.0365271	7	miR-103	miR-218	miR-26a	miR-34a	miR-15	miR-152	miR-124a	0	0	0	0
'Hypothetical protein (Fragment)'	1764	0.00773915	0.0656807	5	miR-103	miR-30b	miR-182	miR-96	miR-124a	0	0	0	0	0	0
'cell'	1658	0.00326403	0.0223063	24	miR-103	miR-125a	miR-137	miR-139	miR-146	miR-218	miR-23b	miR-26a	miR-30b	miR-34a	miR-93
'metal ion binding'	514	0.00494194	0.0324698	15	miR-103	miR-137	miR-139	miR-146	miR-204	miR-218	miR-23b	miR-26a	miR-30b	miR-34a	miR-133
'physiological process'	1490	0.00321476	0.0222941	22	miR-103	miR-125a	miR-139	miR-146	miR-218	miR-23b	miR-26a	miR-30b	miR-34a	miR-93	miR-22
'transmembrane'	1172	0.00490381	0.043528	8	miR-125a	miR-218	miR-206	miR-223	miR-152	let-7a	miR-124a	miR-138	0	0	0
'intracellular'	1255	0.00120427	0.021954	12	miR-103	miR-125a	miR-146	miR-26a	miR-34a	miR-93	miR-145	miR-182	miR-15	miR-152	miR-124a
'multigene family'	1210	0.0067871	0.0585631	5	miR-146	miR-218	miR-22	miR-152	let-7a	0	0	0	0	0	0
'exocytosis'	1251	0.00269461	0.149305	1	miR-128	0	0	0	0	0	0	0	0	0	0
'glycoprotein'	1697	0.00804628	0.0450243	9	miR-137	miR-139	miR-218	miR-221	miR-206	miR-223	miR-15	miR-152	miR-124a	0	0
'mutagenesis site'	1120	0.0101561	0.0704217	4	miR-125a	miR-218	miR-143	miR-223	0	0	0	0	0	0	0
'cellular physiological process'	1470	0.00334254	0.0223923	20	miR-103	miR-125a	miR-139	miR-146	miR-218	miR-23b	miR-26a	miR-34a	miR-93	miR-22	miR-145
'coiled coil'	946	0.00967889	0.047805	9	miR-103	miR-125a	miR-139	miR-26a	miR-30b	miR-34a	miR-145	miR-206	miR-182	0	0
'intracellular organelle'	905	0.00218564	0.022381	11	miR-103	miR-125a	miR-146	miR-26a	miR-34a	miR-93	miR-145	miR-182	miR-15	miR-152	miR-124a
'membrane'	1155	0.00636859	0.0350298	10	miR-125a	miR-194	miR-218	miR-30b	miR-206	miR-223	miR-152	let-7a	miR-124a	miR-138	0
'splice variant'	1239	0.00477353	0.0276304	15	miR-125a	miR-146	miR-218	miR-23b	miR-26a	miR-30b	miR-143	miR-22	miR-145	miR-182	miR-15
'organelle'	1660	0.00216307	0.022381	11	miR-103	miR-125a	miR-146	miR-26a	miR-34a	miR-93	miR-145	miR-182	miR-15	miR-152	miR-124a
'plasma membrane'	307	0.00636054	0.0404625	6	miR-125a	miR-218	miR-223	miR-152	let-7a	miR-124a	0	0	0	0	0
'metal ion-binding site:Calcium 1 (via carbonyl oxygen)'	960	0.0133704	0.104382	2	miR-128	miR-34a	0	0	0	0	0	0	0	0	0
'cell fraction'	1282	0.0121178	0.0744217	4	miR-218	miR-30b	miR-182	miR-138	0	0	0	0	0	0	0
'transporter activity'	1169	0.0235742	0.0791429	7	miR-128	miR-137	miR-218	miR-221	miR-101	miR-223	miR-15	0	0	0	0
'cell communication'	720	0.00716018	0.0324435	10	miR-103	miR-125a	miR-146	miR-218	miR-30b	miR-33	miR-143	miR-133	miR-15	miR-138	0
'cation binding'	71	0.00963276	0.0324962	15	miR-103	miR-137	miR-139	miR-146	miR-204	miR-218	miR-23b	miR-26a	miR-30b	miR-34a	miR-133
'vesicle'	368	0.00563792	0.0947801	1	miR-128	0	0	0	0	0	0	0	0	0	0
'protein binding'	1259	0.00805615	0.025713	16	miR-103	miR-125a	miR-140	miR-194	miR-218	miR-23b	miR-26a	miR-30b	miR-34a	miR-93	miR-143
'metabolism'	407	0.00403971	0.0174095	9	miR-103	miR-125a	miR-146	miR-218	miR-26a	miR-93	miR-15	miR-152	miR-124a	0	0

## Sheet: CerebDev_NonCohe_P15
Supple. Table 7 (C) Developmentally Non-coherent GO terms in developing cerebellum at day P15
Gene Ontological terms	Term ID	p-val	LogFC Val offset	# of miRNAs	miRNAs
'transmission of nerve impulse'	176	0.00614176	0.0789092	6	miR-128	miR-218	miR-133	miR-206	miR-9	miR-138	0	0	0	0	0
'synaptic transmission'	552	0.00614176	0.0789092	6	miR-128	miR-218	miR-133	miR-206	miR-9	miR-138	0	0	0	0	0
'secretion'	287	0.00759601	0.0812368	4	miR-128	miR-34a	miR-206	miR-9	0	0	0	0	0	0	0
'IPR000008:C2'	538	0.00774026	0.093191	3	miR-137	miR-34a	miR-182	0	0	0	0	0	0	0	0
'cell-cell signaling'	912	0.00570733	0.0586597	6	miR-128	miR-218	miR-133	miR-206	let-7a	miR-138	0	0	0	0	0
'secretory pathway'	1714	0.00273737	0.108024	2	miR-128	miR-206	0	0	0	0	0	0	0	0	0
'transport'	869	0.00925861	0.0531194	7	miR-128	miR-139	miR-204	miR-218	miR-133	miR-206	miR-138	0	0	0	0
'mutagenesis site'	1120	0.00798709	0.0674337	3	miR-103	miR-218	miR-223	0	0	0	0	0	0	0	0
'metal ion-binding site:Calcium 2'	563	0.0116966	0.0924458	2	miR-128	miR-34a	0	0	0	0	0	0	0	0	0
'metal ion-binding site:Calcium 1'	564	0.0116966	0.0924458	2	miR-128	miR-34a	0	0	0	0	0	0	0	0	0
'exocytosis'	1251	0.00196591	0.12849	1	miR-128	0	0	0	0	0	0	0	0	0	0
'ion transporter activity'	1095	0.0112311	0.11073	2	miR-218	miR-15	0	0	0	0	0	0	0	0	0
'coiled coil'	946	0.0081535	0.0536412	3	miR-125a	miR-26a	miR-206	0	0	0	0	0	0	0	0
'physiological process'	1490	0.00369755	0.0168012	11	miR-103	miR-125a	miR-139	miR-218	miR-26a	miR-30b	miR-93	miR-22	miR-133	miR-206	let-7a
'GTPase regulator activity'	540	0.0123902	0.0832572	2	miR-30b	miR-182	0	0	0	0	0	0	0	0	0
'metal ion-binding site:Calcium 1 (via carbonyl oxygen)'	960	0.0116966	0.0924458	2	miR-128	miR-34a	0	0	0	0	0	0	0	0	0
'IPR001245:Tyrosine protein kinase'	92	0.00909309	0.0840862	1	miR-26a	0	0	0	0	0	0	0	0	0	0
'vesicle-mediated transport'	1527	0.00124854	0.109007	1	miR-128	0	0	0	0	0	0	0	0	0	0
'cellular process'	1711	0.00615334	0.0174354	13	miR-103	miR-125a	miR-139	miR-192	miR-218	miR-26a	miR-30b	miR-93	miR-22	miR-206	miR-152
'protein amino acid phosphorylation'	200	0.00909309	0.0840862	1	miR-26a	0	0	0	0	0	0	0	0	0	0
'intracellular'	1255	0.00422739	0.0173448	6	miR-103	miR-125a	miR-139	miR-26a	miR-30b	miR-93	0	0	0	0	0
'active site:Proton acceptor'	810	0.00538829	0.0842098	1	miR-26a	0	0	0	0	0	0	0	0	0	0
'IPR002290:Serine/threonine protein kinase'	244	0.00909309	0.0840862	1	miR-26a	0	0	0	0	0	0	0	0	0	0
'protein'	962	0.0103096	0.0300739	11	miR-125a	miR-139	miR-194	miR-218	miR-30b	miR-22	miR-206	miR-223	miR-182	miR-124a	miR-138
'cellular physiological process'	1470	0.00803894	0.018828	12	miR-103	miR-125a	miR-139	miR-140	miR-218	miR-26a	miR-30b	miR-93	miR-22	miR-133	miR-206
'cell adhesion'	459	0.00217241	0.060577	1	miR-23b	0	0	0	0	0	0	0	0	0	0
'IPR001849:Pleckstrin-like'	524	0.00676622	0.0914933	1	miR-30b	0	0	0	0	0	0	0	0	0	0
'membrane'	1155	0.0132958	0.0383015	7	miR-140	miR-218	miR-221	miR-101	miR-206	miR-223	miR-152	0	0	0	0
'signal'	916	0.00580098	0.086576	1	miR-139	0	0	0	0	0	0	0	0	0	0
'SM00220:S_TKc'	978	0.00538829	0.0842098	1	miR-26a	0	0	0	0	0	0	0	0	0	0
'plasma membrane'	307	0.00424225	0.0590657	1	miR-223	0	0	0	0	0	0	0	0	0	0
'lipoprotein'	1562	0.010729	0.0757491	2	miR-103	miR-128	0	0	0	0	0	0	0	0	0
'ion binding'	6	0.0111158	0.0305963	6	miR-139	miR-218	miR-23b	miR-30b	miR-34a	miR-206	0	0	0	0	0
'binding'	585	0.00921441	0.0170457	11	miR-103	miR-125a	miR-139	miR-146	miR-218	miR-23b	miR-30b	miR-34a	miR-93	miR-22	let-7a
'cell'	1658	0.0116362	0.0188058	13	miR-103	miR-125a	miR-139	miR-140	miR-146	miR-192	miR-218	miR-26a	miR-30b	miR-34a	miR-93
'IPR000719:Protein kinase'	596	0.00909309	0.0840862	1	miR-26a	0	0	0	0	0	0	0	0	0	0
'nucleotide binding'	777	0.00600101	0.0193984	3	miR-125a	miR-26a	miR-130	0	0	0	0	0	0	0	0
'calcium'	27	0.0172587	0.073144	2	miR-128	miR-133	0	0	0	0	0	0	0	0	0
'transporter activity'	1169	0.0125037	0.0459554	3	miR-218	miR-15	miR-138	0	0	0	0	0	0	0	0
'metal ion binding'	514	0.0111158	0.0305963	6	miR-139	miR-218	miR-23b	miR-30b	miR-34a	miR-206	0	0	0	0	0
'intracellular signaling cascade'	1053	0.00868939	0.0386412	3	miR-218	miR-26a	miR-30b	0	0	0	0	0	0	0	0
'membrane fraction'	1039	0.011001	0.0653391	2	miR-218	miR-138	0	0	0	0	0	0	0	0	0
'phosphorylation'	1425	0.010361	0.0390486	3	miR-103	miR-218	miR-22	0	0	0	0	0	0	0	0
'cytoskeleton'	1123	0.0153413	0.053379	3	miR-218	miR-30b	miR-145	0	0	0	0	0	0	0	0
'Unknown'	119	0.0138586	0.0581397	2	miR-139	miR-140	0	0	0	0	0	0	0	0	0
'phosphotransferase activity, alcohol group as acceptor'	954	0.0251477	0.0605262	3	miR-103	miR-218	miR-182	0	0	0	0	0	0	0	0
'glycoprotein'	1697	0.019938	0.0512699	4	miR-139	miR-218	miR-221	miR-223	0	0	0	0	0	0	0
'cell communication'	720	0.0152007	0.0284384	11	miR-103	miR-139	miR-146	miR-218	miR-26a	miR-30b	miR-33	miR-34a	41	miR-152	miR-138
'protein-tyrosine kinase activity'	457	0.0141638	0.103866	1	miR-26a	0	0	0	0	0	0	0	0	0	0
'localization'	1067	0.0174743	0.0368631	10	miR-128	miR-139	miR-218	miR-23b	miR-34a	miR-133	miR-206	miR-223	miR-152	miR-138	0

## Sheet: CerebDev_NonCohe_P10
Supple. Table 7 (D) Developmentally Non-coherent GO terms in developing cerebellum at day P10
Gene Ontological terms	Term ID	p-val	LogFC Val offset	# of miRNAs	miRNAs
'secretion'	287	0.0139466	0.0513567	2	miR-128	miR-206	0	0	0	0	0	0	0	0	0
'secretory pathway'	1714	0.0142096	0.0560967	2	miR-128	miR-206	0	0	0	0	0	0	0	0	0
'protein kinase cascade'	152	0.0188266	0.0374227	1	miR-23b	0	0	0	0	0	0	0	0	0	0
'exocytosis'	1251	0.00785931	0.0687102	1	miR-128	0	0	0	0	0	0	0	0	0	0
'primary metabolism'	228	0.0196709	0.0235049	1	miR-21	0	0	0	0	0	0	0	0	0	0
'vesicle-mediated transport'	1527	0.00579012	0.0633492	1	miR-128	0	0	0	0	0	0	0	0	0	0
'development'	186	0.0274459	0.0412038	1	miR-139	0	0	0	0	0	0	0	0	0	0
'transporter activity'	1169	0.0188995	0.06113	1	miR-221	0	0	0	0	0	0	0	0	0	0
'cellular metabolism'	241	0.0196709	0.0235049	1	miR-21	0	0	0	0	0	0	0	0	0	0
'disease mutation'	690	0.0241768	0.0527072	1	miR-103	0	0	0	0	0	0	0	0	0	0
'endoplasmic reticulum'	1050	0.00779643	0.0258166	1	miR-124a	0	0	0	0	0	0	0	0	0	0
'metabolism'	407	0.0196709	0.0235049	1	miR-21	0	0	0	0	0	0	0	0	0	0
'intrinsic to plasma membrane'	845	0.0131718	0.0265026	1	miR-152	0	0	0	0	0	0	0	0	0	0
'system development'	1368	0.0153223	0.0545202	1	miR-218	0	0	0	0	0	0	0	0	0	0
'transport'	869	0.0265075	0.048572	1	miR-139	0	0	0	0	0	0	0	0	0	0
'atp-binding'	32	0.0268191	-0.00928423	2	miR-219	miR-26a	0	0	0	0	0	0	0	0	0
'nervous system development'	1519	0.0153223	0.0545202	1	miR-218	0	0	0	0	0	0	0	0	0	0
'protein product'	243	0.0281792	0.0223078	1	miR-145	0	0	0	0	0	0	0	0	0	0
'muscle contraction'	1819	0.0164316	0.0785078	1	miR-30b	0	0	0	0	0	0	0	0	0	0
'adenyl nucleotide binding'	736	0.0291972	-0.0102243	2	miR-219	miR-26a	0	0	0	0	0	0	0	0	0
'nucleotide binding'	777	0.00661254	-0.0439875	1	miR-219	0	0	0	0	0	0	0	0	0	0
'cytoplasm'	794	0.0306472	0.0315533	1	miR-221	0	0	0	0	0	0	0	0	0	0
'metal-binding'	1426	0.00872539	0.0396607	1	miR-34a	0	0	0	0	0	0	0	0	0	0
'lipoprotein'	1562	0.0167527	0.0530074	1	miR-138	0	0	0	0	0	0	0	0	0	0
'integral to plasma membrane'	1189	0.0131718	0.0265026	1	miR-152	0	0	0	0	0	0	0	0	0	0
'morphogenesis'	632	0.0191478	-0.0151491	1	miR-92	0	0	0	0	0	0	0	0	0	0
'transcription factor activity'	928	0.0204771	0.025634	1	miR-34a	0	0	0	0	0	0	0	0	0	0
'ATP binding'	1821	0.0291972	-0.0102243	2	miR-219	miR-26a	0	0	0	0	0	0	0	0	0
'zinc-finger'	242	0.0361623	0.0203728	1	miR-30b	0	0	0	0	0	0	0	0	0	0
'HSA04530:TIGHT JUNCTION'	1315	0.0255245	0.0492333	1	miR-124a	0	0	0	0	0	0	0	0	0	0
'binding'	585	0.023067	0.0105655	1	miR-23b	0	0	0	0	0	0	0	0	0	0
'nucleic acid binding'	952	0.0259157	0.0167978	1	miR-9	0	0	0	0	0	0	0	0	0	0
'transcription regulator activity'	712	0.0356181	0.0214982	1	miR-34a	0	0	0	0	0	0	0	0	0	0
'protein'	962	0.0212034	0.000881918	1	miR-152	0	0	0	0	0	0	0	0	0	0
'cell proliferation'	1040	0.0116732	-0.102278	1	miR-33	0	0	0	0	0	0	0	0	0	0
'h_cellcyclePathway:Cyclins and Cell Cycle Regulation'	582	0.0301926	-0.0565789	1	miR-106	0	0	0	0	0	0	0	0	0	0
'intracellular'	1255	0.0228873	0.010031	1	miR-21	0	0	0	0	0	0	0	0	0	0
'multigene family'	1210	0.0355013	0.0255588	1	miR-152	0	0	0	0	0	0	0	0	0	0
'protein binding'	1259	0.0205643	0.003252	1	miR-223	0	0	0	0	0	0	0	0	0	0
'biopolymer metabolism'	1741	0.0326325	0.014333	1	miR-152	0	0	0	0	0	0	0	0	0	0
