# Supplementary material for: Tissue and Process Specific microRNA–mRNA Co-Expression in Mammalian Development and Malignancy
Source: PLoS One. 2009 May 5;4(5):e5436. doi: 10.1371/journal.pone.0005436 (PMC2673043; doi:10.1371/journal.pone.0005436)
Supplement: Table S12 — The statistic significance and other qualifications of the shared miRNA non-coherent GO terms between brain tumor and development (PITA target prediction is used). (0.02 MB XLS) [file pone.0005436.s013.xls]

## Sheet: Table_S12
Supple. Table 12: The statistic significance and other quantifications of the shared miRNA non-coherent GO terms between brain tumor and development. (PITA prediction is used)
Term	p-val in Dev.	LogFC Val offset in Dev.	# of miRNAs in Dev.	p-val in MB	LogFC Val offset in MB	# of miRNAs	# of common genes	Significant miRNAs shared btw Ptch+/- MB and development
'transmission of nerve impulse'	0.00195852	0.150735	13	0.00376416	-0.170062	7	21	mir-128	mir-140	mir-22	mir-133	mir-223	0	0
'synaptic transmission'	0.00205835	0.167306	12	0.00130249	-0.192845	9	22	mir-128	mir-140	mir-27b	mir-22	mir-133	mir-223	mir-152
'cell communication'	2.91106e-05	0.0608765	3	0.00158719	-0.0756482	8	56	mir-128	mir-138	0	0	0	0	0
'transport'	0.000434267	0.0848964	12	0.00180904	-0.0755255	13	59	mir-103	mir-128	mir-137	mir-23b	mir-27b	mir-101	mir-223	mir-15
'cell-cell signaling'	0.00111678	0.124635	5	0.00318632	-0.140691	6	23	mir-128	mir-140	mir-223	0	0	0	0
'localization'	2.9598e-05	0.0847897	8	0.00107342	-0.0673641	12	117	mir-128	mir-140	mir-218	mir-23b	mir-101	mir-223	mir-15
'establishment of localization'	3.48738e-05	0.0836475	10	0.000328947	-0.0720836	11	112	mir-103	mir-128	mir-137	mir-23b	mir-27b	mir-101	mir-223	mir-15
'secretion'	0.00708186	0.168432	4	0.0053921	-0.185534	3	7	mir-133	mir-223	0	0	0	0	0
'exocytosis'	0.00538839	0.270479	4	0.00352876	-0.270301	4	4	mir-128	mir-140	mir-223	0	0	0	0
'vesicle-mediated transport'	0.00275001	0.158391	2	0.00098959	-0.165502	3	7	mir-223	0	0	0	0	0	0
'secretory pathway'	0.0117461	0.198012	6	0.00565501	-0.210736	3	6	mir-140	mir-133	mir-223	0	0	0	0
