# Supplementary material for: Tissue and Process Specific microRNA–mRNA Co-Expression in Mammalian Development and Malignancy
Source: PLoS One. 2009 May 5;4(5):e5436. doi: 10.1371/journal.pone.0005436 (PMC2673043; doi:10.1371/journal.pone.0005436)
Supplement: Table S13 — miRNA expressions in cerebellum development and rank change in NCI CNS tumors; (0.02 MB XLS) [file pone.0005436.s014.xls]

## Sheet: Table S13
Supple. Table 13 miRNA expressions in cerebellum development and rank change in NCI CNS tumors
Index	miRNA Name	pval (7B, 60C) ranked data	Data1 P7	Data1 P60	Log (P60/P7)	p-val (NCI60 CNS)	Average: Expr (rk) in tumor - Expr (rk) in normal	Round (H)
1	hsa-let-7a	0.89827	65423	65481	0.00127844	0.0714286	-18.3333	-18
2	mmu-mir-124a	0.0021645	22091	65482	1.56764	0.0714286	-141.333	-141
3	mmu-mir-125a	0.064935	8299	56964	2.77904	1	0	0
4	hsa-mir-103-1,2	0.39394	4940	15020	1.6043	0.357143	7.5	8
5	hsa-mir-9	0.004329	1354	3855	1.5095	1	-11.5	-12
6	mmu-mir-23b	0.0021645	1262	5891	2.2228	0.0714286	23.5	24
7	mmu-mir-206	0.0021645	1083	3019	1.47904	0.0714286	-90	-90
8	hsa-mir-15	0.0021645	680	1402	1.04388	0.0714286	-28.6667	-29
9	mmu-mir-30b	0.0021645	590	21826	5.20919	0.0714286	-18.5	-19
10	mmu-mir-99b	0.015152	450	5933	3.72076	0.0714286	11.5	12
11	hsa-mir-221	0.0021645	426	3083	2.85541	0.0714286	36.5	37
12	hsa-mir-187	0.39394	399	1002	1.32842	0.0714286	-98.1667	-98
13	mmu-mir-138	0.0021645	372	854	1.19893	1	0	0
14	mmu-mir-194	0.0021645	309	4231	3.77532	0.0714286	-92.5	-93
15	mmu-mir-133	0.0021645	287	1585	2.46536	0.0714286	-142.167	-142
16	miR-21	0.0021645	275	1555	2.49941	0.0714286	147.833	148
17	mmu-mir-204	0.0021645	266	4643	4.12556	0.0714286	-108.667	-109
18	miR-34a	0.0021645	155	1873	3.59501	0.0714286	-103.667	-104
19	mmu-mir-152	0.0021645	102	313	1.61759	0.142857	-23.1667	-23
20	hsa-mir-218-1,2	0.0021645	93	2281	4.61629	0.0714286	-77.8333	-78
21	mmu-mir-182	0.0021645	86	424	2.30166	0.571429	-3	-3
22	mmu-mir-146	0.0021645	85	238	1.48543	1	-2.66667	-3
23	hsa-mir-7	0.0021645	38	214	2.49354	0.0714286	-29	-29
24	mmu-mir-101	0.0021645	34	70	1.04182	0.0714286	-96.6667	-97
25	hsa-mir-139	0.0021645	33	51	0.628031	0.0714286	-60.8333	-61
26	hsa-mir-223	0.0021645	32	98	1.61471	0.0714286	-68.3333	-68
27	mmu-mir-137	0.0021645	24	34	0.5025	0.0714286	33.8333	34
28	miR-96	0.0021645	23	50	1.12029	0.0714286	123.167	123
29	mmu-mir-128	0.0021645	7840	53416	2.76835	0.0714286	-57.3333	-57
30	hsa-mir-26a	0.0021645	4037	65474	4.01957	0.0714286	-53.3333	-53
31	hsa-mir-22	0.0021645	1411	11129	2.97953	0.0714286	-110.5	-111
32	mmu-mir-145	0.0021645	730	2578	1.82028	0.5	-37	-37
33	mmu-mir-143	0.0021645	217	1033	2.25107	0.0714286	-35.1667	-35
34	mmu-mir-27b	0.0021645	125	907	2.85917	0.0714286	36.6667	37
35	hsa-mir-192	0.0021645	86	579	2.75115	0.0714286	-47	-47
36	mmu-mir-140	0.0021645	39	41	0.0721498	0.0714286	17.8333	18
37	hsa-mir-216	0.0021645	1135	24	-5.56351	0.0714286	-37.8333	-38
38	hsa-mir-375	0.1	36	8	-2.16993	0.0714286	64.6667	65
39	mmu-mir-144	0.93723	24	9	-1.41504	0.142857	-19.6667	-20
40	hsa-mir-181a	0.0021645	32848	27769	-0.24233	0.0714286	-27.3333	-27
41	miR-93	0.0021645	15075	1561	-3.27162			0
42	miR-130	0.0021645	12033	3819	-1.65573	0.142857	31	31
43	hsa-mir-92-1,2	0.0021645	11935	364	-5.03512	0.0714286	77.6667	78
44	hsa-mir-106	0.0021645	3563	234	-3.92851	0.0714286	15.3333	15
45	hsa-mir-217	0.0021645	450	18	-4.64386	0.0714286	-46.5	-47
46	mmu-mir-122a	0.0021645	270	49	-2.46211	1	0.333333	0
47	mmu-mir-155	0.0021645	214	54	-1.98658	0.0714286	78.6667	79
48	mmu-mir-184	0.041126	88	64	-0.459432	0.0714286	-64.5	-65
49	hsa-mir-199a-1	0.17965	86	7	-3.61891	0.285714	-25.5	-26
50	hsa-mir-19a	0.0021645	56	10	-2.48543	0.0714286	34.6667	35
51	hsa-mir-33	0.39394	45	23	-0.968291	0.142857	-14.1667	-14
52	mmu-mir-142-s	0.13203	44	8	-2.45943	0.0714286	50.3333	50
53	hsa-mir-219	0.24026	40	23	-0.798366	0.0714286	26	26
54	mmu-mir-153	0.17965	29	19	-0.610053	0.0714286	97	97
