# Supplementary material for: Tissue and Process Specific microRNA–mRNA Co-Expression in Mammalian Development and Malignancy
Source: PLoS One. 2009 May 5;4(5):e5436. doi: 10.1371/journal.pone.0005436 (PMC2673043; doi:10.1371/journal.pone.0005436)
Supplement: Table S14 — Common Enriched GO terms in developing Cerebellum and Lung. (0.02 MB XLS) [file pone.0005436.s015.xls]

## Sheet: Table S14
Supple. Table 14: Common Enriched GO terms in developing Cerebellum and Lung
Late Non-coherent
GO terms	Term ID	p-val of non-coherent targets vs non-miR target gene bkgd in developing cerebellum	LogFC Val (average) of non-coherent targets minus non-miR target gene bkgd	miR in cereb Dev.	Term ID	p-val of non-coherent targets vs. non-miR-target gene bkgd in developing lung	LogFC Val of non-coherent targets minus non-miR target gene bkgd	miR in lung Dev.
'binding'	585	0.000416237	0.0342691	miR-15	585	0.0126957	0.135603	miR-15
'cellular physiological process'	1470	0.000337558	0.031688	miR-15	1470	0.0276	0.125658	miR-15
Early Non-coherent
None
Late Coherent
None
Early Coherent
None
