# Supplementary material for: Tissue and Process Specific microRNA–mRNA Co-Expression in Mammalian Development and Malignancy
Source: PLoS One. 2009 May 5;4(5):e5436. doi: 10.1371/journal.pone.0005436 (PMC2673043; doi:10.1371/journal.pone.0005436)
Supplement: Table S15 — Significant miRNAs for their targets' coherence or non-coherence in developing murine lung (picTar prediction is used). (0.01 MB XLS) [file pone.0005436.s016.xls]

## Sheet: Table S15
Supple Table 15: Significant miRNAs for their targets’ coherence or non-coherence in developing murine lung (picTar prediction is used)
Significant miRNAs in lung dev in terms of coherent targets
miRNA Name	[B] coherent targets of miR Ave. Log (Expr/P1)	[C] non-target background genes Ave Log(Expr/P1)	[B]-[C]	p-val	Dev Status
miR-204/211	0.365235	0.543567	-0.178332	0.0214554	Early
Significant miRNAs in lung dev in terms of non-coherent targets
miRNA Name	[B] non-coherent targets of miR Ave. Log (Expr/P1)	[C] non-target background genes Ave Log(Expr/P1)	[B]-[C]	p-val	Dev Status
miR-146	0.773783	0.543567	0.230216	0.0321852	Late
