# Supplementary material for: Tissue and Process Specific microRNA–mRNA Co-Expression in Mammalian Development and Malignancy
Source: PLoS One. 2009 May 5;4(5):e5436. doi: 10.1371/journal.pone.0005436 (PMC2673043; doi:10.1371/journal.pone.0005436)
Supplement: Table S17 — Ranksum test of non-coherent targets of miR-15 against non targets in the same GO category. (0.44 MB XLS) [file pone.0005436.s018.xls]

## Sheet: miR-15 terms vs non-tar same
Supple. Table 17 Ranksum test of non-coherent targets of miR-15 against non targets in the same GO category
GO terms	GO Accession	Term ID	p-val of non-coherent targets vs. non-miR target gene of same profile and same term bkgd (Series A)	LogFC Val of non-coherent targets vs. non-miR target gene of same profile and same term bkgd (Series A)	number of genes
regulation of signal transduction'	GO:0009966	1536	0.00434848	0.115612	4
hydrolase'	GO:0016787	305	0.00495694	0.0457233	18
signal transducer activity'	GO:0004871	508	0.00564002	0.0878551	33
membrane'	GO:0016020	1155	0.00642417	0.0678896	33
protein binding'	GO:0005515	1259	0.00654195	0.0425368	54
cation transporter activity'	GO:0008324	473	0.00699301	0.164335	5
transporter activity'	GO:0005215	1169	0.00886119	0.0966712	18
positive regulation of cellular process'	GO:0048522	1035	0.0164113	0.058199	12
metabolism'	GO:0008152	407	0.0179495	0.0161782	81
ion transporter activity'	GO:0015075	1095	0.0184697	0.183378	8
positive regulation of biological process'	GO:0048518	587	0.0239557	0.0474014	14
transmembrane'		1172	0.024852	0.0728902	27
cellular metabolism'	GO:0044237	241	0.0281029	0.0158295	71
ion transport'	GO:0006811	1644	0.0325832	0.17514	7
signal transduction'	GO:0007165	1345	0.0447143	0.044209	48
receptor binding'	GO:0005102	400	0.0495505	0.0826265	9
cell communication'	GO:0007154	720	0.0679468	0.0383038	52
potassium ion transport'	GO:0006813	920	0.109391	0.162726	3
cell differentiation'	GO:0030154	521	0.117385	0.0360459	11
MAPKKK cascade'	GO:0000165	988	0.117882	0.0542898	6
glycoprotein'		1697	0.118656	0.0771453	24
JNK cascade'	GO:0007254	1577	0.2	0.0886226	3
development'	GO:0032502	186	0.360977	0.00772909	33
nervous system development'	GO:0007399	1519	0.389958	0.020032	11
GO terms	GO Accession	Term ID	p-val of non-coherent targets vs. non-miR target gene of same profile and same term bkgd (Series B)	LogFC Val of non-coherent targets vs. non-miR target gene of same profile and same term bkgd (Series B)	number of genes
regulation of signal transduction'	GO:0009966	1536	0.0958364	0.088333	4
hydrolase'	GO:0016787	305	4.43087e-05	0.0849205	16
signal transducer activity'	GO:0004871	508	0.0176105	0.0803102	31
membrane'	GO:0016020	1155	0.437659	0.0284644	37
protein binding'	GO:0005515	1259	0.011912	0.0466135	59
cation transporter activity'	GO:0008324	473	0.029526	0.176005	5
transporter activity'	GO:0005215	1169	0.0773152	0.0877296	16
positive regulation of cellular process'	GO:0048522	1035	0.0219815	0.0707928	12
metabolism'	GO:0008152	407	0.00915244	0.0214605	87
ion transporter activity'	GO:0015075	1095	0.01122	0.209301	7
positive regulation of biological process'	GO:0048518	587	0.044632	0.0547925	14
transmembrane'		1172	0.152433	0.0514716	26
cellular metabolism'	GO:0044237	241	0.00976099	0.0229389	77
ion transport'	GO:0006811	1644	0.00794244	0.212811	6
signal transduction'	GO:0007165	1345	0.0769456	0.0373395	50
receptor binding'	GO:0005102	400	0.0599401	0.0874265	9
cell communication'	GO:0007154	720	0.101833	0.0314906	56
potassium ion transport'	GO:0006813	920	0.0171569	0.222872	3
cell differentiation'	GO:0030154	521	0.0271254	0.0477235	13
MAPKKK cascade'	GO:0000165	988	0.0476729	0.0944948	6
glycoprotein'		1697	0.169668	0.0599113	30
JNK cascade'	GO:0007254	1577	0.114286	0.116693	3
development'	GO:0032502	186	0.112743	0.0216138	41
nervous system development'	GO:0007399	1519	0.0310363	0.0611096	13

## Sheet: Gene Entrez
GO terms	Term ID	number of genes	Genes
regulation of signal transduction'	1536	4	4215	5494	5518	7533
hydrolase'	305	18	491	1362	1654	2138	3799	5494	5518	5532	5537	8653	8867	9097	9099	9931	27124	29761	55611	84669
signal transducer activity'	508	33	575	627	657	660	1399	2041	2101	2247	2252	2554	2902	3068	3482	4090	4215	4216	5362	5494	5595	5727	5744	5979	6376	7049	7410	7476	7533	8013	8828	9575	27065	80031	80155
membrane'	1155	33	351	491	575	599	657	998	1184	1362	2041	2554	2902	3037	3482	5727	5979	6376	6515	6532	6558	6712	6856	7049	8673	8828	10057	10098	10558	11276	22808	26018	27065	53916	84258
protein binding'	1259	54	287	351	396	402	491	575	599	627	830	998	1399	1654	2247	2252	3068	3799	3839	4026	4134	4215	4775	4779	5048	5518	5532	5537	5595	5606	5744	5930	6376	6416	6456	6532	6603	6712	6908	7410	7476	7533	8061	8851	8945	8997	9099	9209	11176
cation transporter activity'	473	5	491	2902	6532	6558	7881	0	0
transporter activity'	1169	18	51	402	491	1184	2554	2902	3482	3839	5306	6515	6532	6558	6856	7881	8828	10057	10130	84258	0	0	0	0	0	0	0	0	0	0	0	0	0
positive regulation of cellular process'	1035	12	2247	2252	4215	5494	5518	5606	5744	6376	7533	8061	8851	80155
metabolism'	407	81	51	160	287	351	402	491	657	660	827	830	862	998	1045	1362	1399	1831	1975	2041	2101	2138	2145	3839	4090	4134	4215	4216	4775	4779	5048	5110	5298	5306	5494	5518	5532	5537	5576	5595	5606	5744	5930	5979	6416	6430	6446	6515	6603
ion transporter activity'	1095	8	491	1184	2554	2902	6532	6558	7881	10057
positive regulation of biological process'	587	14	2247	2252	4215	4216	5494	5518	5606	5744	6376	7533	8061	8851	80155	112398
transmembrane'	1172	27	351	491	575	657	1184	1362	2041	2554	2902	3037	3482	5727	5979	6376	6515	6532	6558	6856	7049	8673	8828	10057	10098	10558	26018	27065	84258
cellular metabolism'	241	71	51	351	402	657	660	827	830	862	1045	1362	1399	1831	1975	2041	2101	2138	2145	4090	4134	4215	4216	4775	4779	5110	5298	5494	5518	5532	5537	5576	5595	5606	5744	5930	5979	6416	6430	6446	6603	6712	6908	7465	7533	7832	8013	8061	8178
ion transport'	1644	7	491	1184	2554	2902	6558	7881
signal transduction'	1345	48	287	351	396	402	575	657	660	998	1130	1399	2041	2247	2252	2554	2902	3068	3482	4215	4216	5048	5298	5494	5518	5532	5576	5595	5606	5727	5979	6376	6416	6456	7049	7410	7476	7533	8851	8945	8997	9575	9874	22808	26524	27065	53916	55207	55614
receptor binding'	400	9	627	2247	2252	3068	5744	6376	7476	7533	27065
cell communication'	720	52	287	351	396	402	575	657	660	998	1130	1399	2041	2247	2252	2554	2902	3068	3482	3798	4215	4216	5048	5298	5494	5518	5532	5576	5595	5606	5727	5744	5979	6376	6416	6456	6532	6856	7049	7410	7476	7533	8851	8945	8997	9575	9874	22808	26524
potassium ion transport'	920	3	2902	6558	7881
cell differentiation'	521	11	575	998	2247	5048	5518	7533	8828	8851	23040	80031	80155
MAPKKK cascade'	988	6	1399	2247	4215	4216	5518	6416
glycoprotein'	1697	24	351	575	627	657	1362	2041	2252	2554	2902	3482	5727	5979	6376	6515	6532	6558	6856	7049	7476	8828	10057	10098	26018	30010
JNK cascade'	1577	3	1399	4216	6416
development'	186	33	575	627	660	998	1045	2138	2145	2247	2252	4090	4779	5048	5362	5518	5727	5744	5979	6456	7049	7476	7533	8828	8851	8997	10290	10493	11244	22808	23040	80031	80155	89796	112398
nervous system development'	1519	11	575	627	2247	5048	6456	7533	8828	8851	8997	23040	80031
[truncated: 34 more columns]

## Sheet: Gene GO
regulation of signal transduction'
ENTREZ_GENE_ID	Gene Name	Species	BBID	GOTERM_BP_ALL	GOTERM_MF_ALL	GENE_NAME	INTERPRO_NAME	KEGG_PATHWAY	GENE_SYMBOL	CYTOBAND	UP_SEQ_FEATURE	BIOCARTA	GOTERM_CC_ALL	ENTREZ_GENE_ID	SMART_NAME	PIR_SUPERFAMILY_NAME	SP_PIR_KEYWORDS
5494	PROTEIN PHOSPHATASE 1A (FORMERLY 2C), MAGNESIUM-DEPENDENT, ALPHA ISOFORM	9606:Homo sapiens		I-kappaB kinase/NF-kappaB cascade, biopolymer metabolism, biopolymer modification, cell communication, cellular macromolecule metabolism, cellular metabolism, cellular physiological process, cellular process, cellular protein metabolism, dephosphorylation, intracellular signaling cascade, macromolecule metabolism, metabolism, phosphate metabolism, phosphorus metabolism, physiological process, pos…	CTD phosphatase activity, binding, calcium-dependent protein serine/threonine phosphatase activity, catalytic activity, cation binding, hydrolase activity, hydrolase activity, acting on ester bonds, ion binding, magnesium ion binding, magnesium-dependent protein serine/threonine phosphatase activity, manganese ion binding, metal ion binding, myosin phosphatase activity, phosphoprotein phosphatase…	IA, PP2C-alpha, Protein phosphatase 1A, Protein phosphatase 1A (Fragment), Protein phosphatase 2C alpha isoform (EC 3.1.3.16) (PP2C-alpha) (IA) (Protein phosphatase 1A), Protein phosphatase 2C isoform alpha, Protein phosphatase 2C isoform alpha (EC 3.1.3.16) (PP2C-alpha) (IA) (Protein phosphatase 1A), phosphoprotein phosphatase (EC 3.1.3.16) 1A-alpha ALT_NAMES:magnesium-dependent protein phosphat…	IPR000222:Protein phosphatase 2C, IPR001932:Protein phosphatase 2C-like, IPR012911:Protein serine/threonine phosphatase 2C, C-terminal,	HSA04010:MAPK SIGNALING PATHWAY,	PPM1A,	14q23.1,	helix, metal ion-binding site:Manganese 1, metal ion-binding site:Manganese 1 (via carbonyl oxygen), metal ion-binding site:Manganese 2, splice variant,		protein complex, protein serine/threonine phosphatase complex, unlocalized protein complex,	5494,	SM00332:PP2Cc,	SF018231:human phosphoprotein phosphatase 1A,	3d-structure, alternative splicing, hydrolase, magnesium, manganese, metal-binding, multigene family, phosphoric monoester hydrolase, protein phosphatase, serine/threonine-specific phosphatase,
4215	MITOGEN-ACTIVATED PROTEIN KINASE KINASE KINASE 3	9606:Homo sapiens	100.MAPK_signaling_cascades,	I-kappaB kinase/NF-kappaB cascade, MAPKKK cascade, autophagy, biopolymer metabolism, biopolymer modification, cell communication, cellular macromolecule metabolism, cellular metabolism, cellular physiological process, cellular process, cellular protein metabolism, establishment of localization, establishment of protein localization, intracellular signaling cascade, localization, macromolecule met…	ATP binding, MAP kinase kinase kinase activity, adenyl nucleotide binding, binding, catalytic activity, ion binding, kinase activity, magnesium ion binding, metal ion binding, nucleotide binding, phosphotransferase activity, alcohol group as acceptor, protein binding, protein kinase activity, protein serine/threonine kinase activity, purine nucleotide binding, signal transducer activity, transfer…	Hypothetical protein, Hypothetical protein (Fragment), Hypothetical protein DKFZp762P223, MAP3K3 protein, MAPK/ERK kinase kinase 3, MEK kinase 3, MEKK 3, MSTP094, Mitogen-activated protein kinase kinase kinase 3 (EC 2.7.1.37) (MAPK/ERK kinase kinase 3) (MEK kinase 3) (MEKK 3), Mitogen-activated protein kinase kinase kinase 3, isoform 2, mitogen-activated protein kinase kinase kinase 3,	IPR000270:Octicosapeptide/Phox/Bem1p, IPR000719:Protein kinase, IPR001245:Tyrosine protein kinase, IPR002290:Serine/threonine protein kinase, IPR008271:Serine/threonine protein kinase, active site,	HSA04010:MAPK SIGNALING PATHWAY,	MAP3K3,	17q23.3,	active site:Proton acceptor, binding site:ATP, domain:OPR, domain:Protein kinase, nucleotide phosphate-binding region:ATP,	h_mapkPathway:MAPKinase Signaling Pathway,		4215,	SM00220:S_TKc, SM00666:PB1,		3D-structure, atp-binding, kinase, magnesium, metal-binding, nucleotide-binding, phosphorylation, serine/threonine-protein kinase, transferase,
5518	PROTEIN PHOSPHATASE 2 (FORMERLY 2A), REGULATORY SUBUNIT A (PR 65), ALPHA ISOFORM	9606:Homo sapiens		DNA metabolism, DNA replication, DNA-dependent DNA replication, JAK-STAT cascade, MAPKKK cascade, RNA metabolism, RNA processing, RNA splicing, Wnt receptor signaling pathway, amine metabolism, amino acid and derivative metabolism, amino acid metabolism, apoptosis, biopolymer metabolism, biopolymer modification, biosynthesis, carboxylic acid metabolism, cell adhesion, cell communication, cell cyc…	antigen binding, binding, enzyme regulator activity, phosphatase regulator activity, protein binding, protein dimerization activity, protein heterodimerization activity, protein phosphatase regulator activity, protein phosphatase type 2A regulator activity,	Alpha isoform of regulatory subunit A, protein phosphatase 2, CDNA FLJ34068 fis, clone FCBBF3001918, highly similar to SERINE/THREONINE PROTEIN PHOSPHATASE 2A, 65 kDa REGULATORY SUBUNIT A, ALPHA ISOFORM, Hypothetical protein FLJ34068, Medium tumor antigen-associated 61 kDa protein, PP2A, subunit A, PR65-alpha isoform, PP2A, subunit A, R1-alpha isoform, PPP2R1A protein, PPP2R1A protein (Fragment),…	IPR000357:HEAT, IPR011989:Armadillo-like helical,	HSA04310:WNT SIGNALING PATHWAY, HSA04530:TIGHT JUNCTION, HSA04730:LONG-TERM DEPRESSION,	PPP2R1A,	19q13.33,	helix, repeat:HEAT 1, repeat:HEAT 10, repeat:HEAT 11, repeat:HEAT 12, repeat:HEAT 13, repeat:HEAT 14, repeat:HEAT 15, repeat:HEAT 2, repeat:HEAT 3, repeat:HEAT 4, repeat:HEAT 5, repeat:HEAT 6, repeat:HEAT 7, repeat:HEAT 8, repeat:HEAT 9,		cell, cell fraction, cytoplasm, cytoskeleton, cytosol, intracellular, intracellular membrane-bound organelle, intracellular non-membrane-bound organelle, intracellular organelle, membrane, membrane-bound organelle, microtubule cytoskeleton, mitochondrion, non-membrane-bound organelle, nucleus, organelle, protein complex, protein phosphatase type 2A complex, protein serine/threonine phosphatase co…	5518,		SF005602:phosphoprotein phosphatase 65K regulatory chain,	3d-structure, acetylation, direct protein sequencing, hydrolase, multigene family, protein phosphatase,
7533	TYROSINE 3-MONOOXYGENASE/TRYPTOPHAN 5-MONOOXYGENASE ACTIVATION PROTEIN, ETA POLYPEPTIDE	9606:Homo sapiens		M phase, M phase of mitotic cell cycle, apoptosis, catabolism, cell communication, cell cycle, cell death, cell development, cell differentiation, cell organization and biogenesis, cell-cell signaling, cellular catabolism, cellular lipid catabolism, cellular lipid metabolism, cellular localization, cellular metabolism, cellular morphogenesis, cellular morphogenesis during differentiation, cellula…	actin binding, binding, cytoskeletal protein binding, enzyme inhibitor activity, enzyme regulator activity, glucocorticoid receptor binding, hormone receptor binding, insulin-like growth factor receptor binding, kinase inhibitor activity, kinase regulator activity, nuclear hormone receptor binding, protein binding, protein domain specific binding, protein kinase C inhibitor activity, protein kina…	14-3-3 protein eta, 14-3-3 protein eta (Protein AS1), 14-3-3 protein eta chain, Homo sapiens clone CDABP0046 mRNA sequence, Protein AS1, Unknown, tyrosine 3-monooxygenase/tryptophan 5-monooxygenase activation protein, eta polypeptide,	IPR000308:14-3-3 protein,	HSA04110:CELL CYCLE,	YWHAH,	22q12.3,		h_MITRPathway:Signal Dependent Regulation of Myogenesis by Corepressor MITR, h_achPathway:Role of nicotinic acetylcholine receptors in the regulation of apoptosis, h_aktPathway:AKT Signaling Pathway, h_badPathway:Regulation of BAD phosphorylation, h_cdc25Pathway:cdc25 and chk1 Regulatory Pathway in response to DNA damage, h_g2Pathway:Cell Cycle:G2/M Checkpoint, h_hdacPathway:Control of skeletal m…	cell, cytoplasm, intracellular,	7533,	SM00101:14_3_3,	SF000868:14-3-3 protein,	3D-structure, acetylation, direct protein sequencing, multigene family, phosphorylation,
hydrolase'
ENTREZ_GENE_ID	Gene Name	Species	GOTERM_BP_ALL	GOTERM_MF_ALL	GENE_NAME	INTERPRO_NAME	KEGG_PATHWAY	GENE_SYMBOL	CYTOBAND	UP_SEQ_FEATURE	BIOCARTA	GOTERM_CC_ALL	SMART_NAME	COG_KOG_ONTOLOGY	PIR_SUPERFAMILY_NAME	SP_PIR_KEYWORDS
5537	PROTEIN PHOSPHATASE 6, CATALYTIC SUBUNIT	9606:Homo sapiens	G1/S transition of mitotic cell cycle, biopolymer metabolism, biopolymer modification, cell cycle, cellular macromolecule metabolism, cellular metabolism, cellular physiological process, cellular process, cellular protein metabolism, dephosphorylation, interphase, interphase of mitotic cell cycle, macromolecule metabolism, metabolism, mitotic cell cycle, phosphate metabolism, phosphorus metabolis…	CTD phosphatase activity, binding, calcium-dependent protein serine/threonine phosphatase activity, catalytic activity, cation binding, hydrolase activity, hydrolase activity, acting on ester bonds, ion binding, iron ion binding, magnesium-dependent protein serine/threonine phosphatase activity, manganese ion binding, metal ion binding, myosin phosphatase activity, phosphoprotein phosphatase acti…	PP6, Serine/threonine protein phosphatase, Serine/threonine protein phosphatase (EC 3.1.3.16), Serine/threonine protein phosphatase 6 (EC 3.1.3.16) (PP6), Serine/threonine-protein phosphatase 6, protein phosphatase 6, catalytic subunit, serine/threonine protein phosphatase catalytic subunit,	IPR004843:Metallophosphoesterase, IPR006186:Serine/threonine-specific protein phosphatase and bis(5-nucleosyl)-tetraphosphatase,		PPP6C,	9, 9q33.3,	active site:Proton donor, metal ion-binding site:Iron, metal ion-binding site:Manganese,			SM00156:PP2Ac,		SF000908:serine/threonine-protein phosphatase,	hydrolase, iron, manganese, metal-binding, protein phosphatase,
27124	INOSITOL POLYPHOSPHATE 5-PHOSPHATASE	9606:Homo sapiens		catalytic activity, hydrolase activity, hydrolase activity, acting on ester bonds, inositol or phosphatidylinositol phosphatase activity, inositol trisphosphate phosphatase activity, inositol-polyphosphate 5-phosphatase activity, phosphoric ester hydrolase activity, phosphoric monoester hydrolase activity,	(4,5)bisphosphate 5-phosphatase homolog, CDNA FLJ44647 fis, clone BRACE2035120, highly similar to Homo sapiens phosphatidylinositol (4,5) bisphosphate 5-phosphatase, A, Hypothetical protein FLJ44647, PIB5PA, PIB5PA protein, Phosphatidylinositol 4,5-bisphosphate 5-phosphatase A, Phosphatidylinositol 4,5-bisphosphate 5-phosphatase A (EC 3.1.3.56), inositol polyphosphate 5-phosphatase, phosphatidyli…	IPR000300:Inositol polyphosphate related phosphatase, IPR005135:Endonuclease/exonuclease/phosphatase,	HSA00562:INOSITOL PHOSPHATE METABOLISM, HSA04070:PHOSPHATIDYLINOSITOL SIGNALING SYSTEM,	PIB5PA,	22q11.2-q13.2,	sequence conflict, splice variant,		cell, cell projection, cytoplasm, intracellular, leading edge, ruffle,	SM00128:IPPc,			alternative splicing, hydrolase, phosphorylation, sh3-binding,
2138	EYES ABSENT HOMOLOG 1 (DROSOPHILA)	9606:Homo sapiens	cellular metabolism, cellular physiological process, cellular process, development, metabolism, morphogenesis, neurophysiological process, nucleobase, nucleoside, nucleotide and nucleic acid metabolism, organismal physiological process, physiological process, primary metabolism, regulation of biological process, regulation of cellular metabolism, regulation of cellular physiological process, regu…	binding, catalytic activity, hydrolase activity, hydrolase activity, acting on ester bonds, ion binding, magnesium ion binding, metal ion binding, phosphoprotein phosphatase activity, phosphoric ester hydrolase activity, phosphoric monoester hydrolase activity, prenylated protein tyrosine phosphatase activity, protein tyrosine phosphatase activity,	EYA1D, Eyes absent homolog 1, Eyes absent homolog 1 (EC 3.1.3.48), Eyes absent homolog 1 (Fragment), eyes absent 1 isoform a, eyes absent 1 isoform c, eyes absent homolog 1 (Drosophila),	IPR005834:Haloacid dehalogenase-like hydrolase, IPR006545:EYA,		EYA1,	8q13.3,	sequence variant, splice variant,		cell, intracellular, intracellular membrane-bound organelle, intracellular organelle, membrane-bound organelle, nucleus, organelle,				Polymorphism, activator, alternative splicing, deafness, developmental protein, disease mutation, hydrolase, magnesium, multigene family, nuclear protein, protein phosphatase, transcription, transcription regulation,
1654	DEAD (ASP-GLU-ALA-ASP) BOX POLYPEPTIDE 3, X-LINKED	9606:Homo sapiens		ATP binding, ATP-dependent RNA helicase activity, ATP-dependent helicase activity, ATPase activity, ATPase activity, coupled, DNA binding, RNA binding, RNA helicase activity, RNA-dependent ATPase activity, adenyl nucleotide binding, binding, catalytic activity, helicase activity, hydrolase activity, hydrolase activity, acting on acid anhydrides, hydrolase activity, acting on acid anhydrides, in p…	ATP-dependent RNA helicase DDX3X, ATP-dependent RNA helicase DDX3X (EC 3.6.1.-) (DEAD box protein 3, X- chromosomal) (Helicase-like protein 2) (HLP2) (DEAD box, X isoform), DEAD (Asp-Glu-Ala-Asp) box polypeptide 3, X-linked, DEAD box protein 3, X-chromosomal, DEAD box, X isoform, DEAD-box protein 3, X-chromosomal (Helicase-like protein 2) (HLP2) (DEAD-box, X isoform), DEAD/H (Asp-Glu-Ala-Asp/His)…	IPR000629:ATP-dependent helicase, DEAD-box, IPR001410:DEAD/DEAH box helicase, IPR001650:Helicase, C-terminal, IPR011545:DEAD/DEAH box helicase, N-terminal,		DDX3X,	Xp11.3-p11.23,	modified residue, mutagenesis site, nucleotide phosphate-binding region:ATP,		cell, cytoplasm, intracellular, intracellular membrane-bound organelle, intracellular organelle, membrane-bound organelle, nucleus, organelle,	SM00487:DEXDc, SM00490:HELICc,		SF001321:ATP-dependent RNA helicase DBP1,	acetylation, atp-binding, direct protein sequencing, dna-binding, helicase, hydrolase, nuclear protein, nucleotide-binding, phosphorylation, rna-binding,
84669	UBIQUITIN SPECIFIC PEPTIDASE 32	9606:Homo sapiens	biopolymer catabolism, biopolymer metabolism, biopolymer modification, catabolism, cellular catabolism, cellular macromolecule catabolism, cellular macromolecule metabolism, cellular metabolism, cellular physiological process, cellular process, cellular protein catabolism, cellular protein metabolism, macromolecule catabolism, macromolecule metabolism, metabolism, modification-dependent protein c…	binding, calcium ion binding, catalytic activity, cation binding, cysteine-type endopeptidase activity, cysteine-type peptidase activity, endopeptidase activity, hydrolase activity, hydrolase activity, acting on ester bonds, ion binding, metal ion binding, peptidase activity, thiolester hydrolase activity, ubiquitin thiolesterase activity, ubiquitin-specific protease activity,	Deubiquitinating enzyme 32, NY-REN-60 antigen, USP32 protein, USP32 protein (Fragment), Ubiquitin carboxyl-terminal hydrolase 32, Ubiquitin carboxyl-terminal hydrolase 32 (EC 3.1.2.15) (Ubiquitin thiolesterase 32) (Ubiquitin-specific processing protease 32) (Deubiquitinating enzyme 32) (NY-REN-60 antigen), Ubiquitin specific protease 32, Ubiquitin specific protease 32 (Fragment), Ubiquitin thiole…	IPR001125:Recoverin, IPR001394:Peptidase C19, ubiquitin carboxyl-terminal hydrolase 2, IPR002048:Calcium-binding EF-hand, IPR006615:Ubiquitin carboxyl-terminal hydrolase, N-terminal region 1, IPR010460:Ubiquitin carboxyl-terminal hydrolase, N-terminal region 2, IPR011992:EF-Hand type,		USP32,	17q23.2,	calcium-binding region:1, calcium-binding region:2, domain:EF-hand 1, domain:EF-hand 2, domain:EF-hand 3,			SM00054:EFh, SM00695:DUSP,			calcium, hydrolase, multigene family, protease, thiol protease, ubl conjugation pathway,
3799	KINESIN FAMILY MEMBER 5B	9606:Homo sapiens	cell organization and biogenesis, cellular localization, cellular physiological process, cellular process, cytoskeleton organization and biogenesis, cytoskeleton-dependent intracellular transport, establishment of cellular localization, establishment of localization, intracellular transport, localization, microtubule-based movement, microtubule-based process, organelle organization and biogenesis…	ATP binding, adenyl nucleotide binding, binding, catalytic activity, cytoskeletal protein binding, hydrolase activity, microtubule binding, microtubule motor activity, motor activity, nucleotide binding, protein binding, purine nucleotide binding, tubulin binding,	(protein for IMAGE:5529261), KIF5B, KIF5B protein, KIF5B protein (Fragment), Kinesin 1 (110-120kD), Kinesin family member 5B (Kinesin 1 (110-120kD))(KIF5B), Kinesin heavy chain, Kinesin heavy chain (Ubiquitous kinesin heavy chain) (UKHC), UKHC, Ubiquitous kinesin heavy chain, kinesin family member 5B, kinesin heavy chain CONTAINS:kinesin ATPase (EC 3.6.1.-),	IPR001752:Kinesin, motor region,		KIF5B,	10pter-q22.1,	domain:Kinesin-motor, nucleotide phosphate-binding region:ATP,		cell, cytoskeleton, intracellular, intracellular non-membrane-bound organelle, intracellular organelle, kinesin complex, microtubule, microtubule associated complex, microtubule cytoskeleton, non-membrane-bound organelle, organelle, protein complex,	SM00129:KISc,		SF002309:kinesin heavy chain,	3d-structure, ATP, P-loop, atp-binding, coiled coil, heterotetramer, hydrolase, microtubule, microtubule binding, motor protein, nucleotide binding, nucleotide-binding,
1362	CARBOXYPEPTIDASE D	9606:Homo sapiens	cellular macromolecule metabolism, cellular metabolism, cellular physiological process, cellular process, cellular protein metabolism, macromolecule metabolism, metabolism, physiological process, primary metabolism, protein metabolism, proteolysis,	binding, carboxypeptidase A activity, carboxypeptidase D activity, carboxypeptidase activity, catalytic activity, cation binding, exopeptidase activity, hydrolase activity, ion binding, metal ion binding, metallocarboxypeptidase D activity, metallocarboxypeptidase activity, metalloexopeptidase activity, peptidase activity, serine carboxypeptidase activity, serine-type peptidase activity, transiti…	Carboxypeptidase D precursor (EC 3.4.17.22) (Metallocarboxypeptidase D) (gp180), D, D, precursor, Metallocarboxypeptidase D, carboxypeptidase D, carboxypeptidase D precursor, gp180,	IPR000834:Peptidase M14, carboxypeptidase A,		CPD,	17p11.1-q11.2,	active site:Nucleophile 1, active site:Nucleophile 2, glycosylation site:N-linked (GlcNAc...), lipid moiety-binding region:S-palmitoyl cysteine, metal ion-binding site:Zinc 1, metal ion-binding site:Zinc 2, signal peptide, transmembrane region,		cell, cell fraction, integral to membrane, intrinsic to membrane, membrane, membrane fraction,	SM00631:Zn_pept,			carboxypeptidase, glycoprotein, hydrolase, lipoprotein, membrane, metal-binding, metalloprotease, palmitate, protease, signal, transmembrane, zinc,
55611	OTU DOMAIN, UBIQUITIN ALDEHYDE BINDING 1	9606:Homo sapiens	biopolymer metabolism, biopolymer modification, cellular macromolecule metabolism, cellular metabolism, cellular physiological process, cellular process, cellular protein metabolism, defense response, immune response, macromolecule metabolism, metabolism, organismal physiological process, physiological process, primary metabolism, protein metabolism, protein modification, response to biotic stimu…	catalytic activity, cysteine-type peptidase activity, hydrolase activity, peptidase activity,	Deubiquitinating enzyme OTUB1, Hypothetical protein, Hypothetical protein DKFZp564E242, OTU domain, ubiquitin aldehyde binding 1, OTU domain-containing ubiquitin aldehyde-binding protein 1, OTUB1 protein, Otubain 1, Ubiquitin thiolesterase protein OTUB1, Ubiquitin thiolesterase protein OTUB1 (EC 3.4.-.-) (Otubain 1) (OTU domain-containing ubiquitin aldehyde-binding protein 1) (Ubiquitin- specific…	IPR003323:Ovarian tumour, otubain,	HSA00310:LYSINE DEGRADATION, HSA00780:BIOTIN METABOLISM,	OTUB1,	11q13.1,	domain:OTU, mutagenesis site, splice variant,						alternative splicing, direct protein sequencing, hydrolase, immune response, protease, thiol protease, ubl conjugation pathway,
9099	UBIQUITIN SPECIFIC PEPTIDASE 2	9606:Homo sapiens	biopolymer catabolism, biopolymer metabolism, biopolymer modification, catabolism, cellular catabolism, cellular macromolecule catabolism, cellular macromolecule metabolism, cellular metabolism, cellular physiological process, cellular process, cellular protein catabolism, cellular protein metabolism, macromolecule catabolism, macromolecule metabolism, metabolism, modification-dependent protein c…	binding, catalytic activity, cysteine-type endopeptidase activity, cysteine-type peptidase activity, endopeptidase activity, hydrolase activity, hydrolase activity, acting on ester bonds, peptidase activity, protein binding, thiolester hydrolase activity, ubiquitin thiolesterase activity, ubiquitin-specific protease activity,	41 kDa ubiquitin-specific protease, Deubiquitinating enzyme 2, USP2 protein, Ubiquitin carboxyl-terminal hydrolase 2, Ubiquitin carboxyl-terminal hydrolase 2 (EC 3.1.2.15) (Ubiquitin thiolesterase 2) (Ubiquitin-specific processing protease 2) (Deubiquitinating enzyme 2) (41 kDa ubiquitin-specific protease), Ubiquitin specific protease 2b, Ubiquitin thiolesterase 2, Ubiquitin-specific-processing p…	IPR001394:Peptidase C19, ubiquitin carboxyl-terminal hydrolase 2,		USP2,	11q23.3,	sequence conflict, splice variant,						alternative splicing, hydrolase, multigene family, protease, thiol protease, ubl conjugation pathway,
5532	PROTEIN PHOSPHATASE 3 (FORMERLY 2B), CATALYTIC SUBUNIT, BETA ISOFORM (CALCINEURIN A BETA)	9606:Homo sapiens	biopolymer metabolism, biopolymer modification, cell communication, cell cycle, cellular macromolecule metabolism, cellular metabolism, cellular physiological process, cellular process, cellular protein metabolism, dephosphorylation, macromolecule metabolism, metabolism, nucleobase, nucleoside, nucleotide and nucleic acid metabolism, phosphate metabolism, phosphorus metabolism, physiological proc…	CTD phosphatase activity, binding, calcium ion binding, calcium-dependent protein serine/threonine phosphatase activity, calmodulin binding, catalytic activity, cation binding, hydrolase activity, hydrolase activity, acting on ester bonds, ion binding, iron ion binding, magnesium-dependent protein serine/threonine phosphatase activity, metal ion binding, myosin phosphatase activity, phosphoprotei…	Calcineurin A beta, Protein phosphatase 3 (Formerly 2B), catalytic subunit, beta isoform, Protein phosphatase 3 (Formerly 2B), catalytic subunit, beta isoform (Calcineurin A beta) (Fragment), Protein phosphatase from PCR H32 protein, Protein phosphatase from PCR H32 protein (Fragment), Serine/threonine protein phosphatase, Serine/threonine protein phosphatase (EC 3.1.3.16), Serine/threonine prote…	IPR004843:Metallophosphoesterase, IPR006186:Serine/threonine-specific protein phosphatase and bis(5-nucleosyl)-tetraphosphatase,	HSA04010:MAPK SIGNALING PATHWAY, HSA04020:CALCIUM SIGNALING PATHWAY, HSA04210:APOPTOSIS, HSA04310:WNT SIGNALING PATHWAY, HSA04360:AXON GUIDANCE, HSA04650:NATURAL KILLER CELL MEDIATED CYTOTOXICITY, HSA04660:T CELL RECEPTOR SIGNALING PATHWAY, HSA04662:B CELL RECEPTOR SIGNALING PATHWAY, HSA04720:LONG-TERM POTENTIATION,	PPP3CB,	10q21-q22,			calcineurin complex, protein complex, protein serine/threonine phosphatase complex, unlocalized protein complex,	SM00156:PP2Ac,		SF000911:Serine/threonine protein phosphatase 2B catalytic subunit,	alternative splicing, calmodulin-binding, heterodimer, hydrolase, iron, metal-binding, metalloprotein, multigene family, phosphoprotein, phosphoric monoester hydrolase, protein phosphatase, serine/threonine-specific phosphatase, zinc,
8653	DEAD (ASP-GLU-ALA-ASP) BOX POLYPEPTIDE 3, Y-LINKED	9606:Homo sapiens		ATP binding, ATP-dependent helicase activity, ATPase activity, ATPase activity, coupled, DNA binding, RNA binding, adenyl nucleotide binding, binding, catalytic activity, helicase activity, hydrolase activity, hydrolase activity, acting on acid anhydrides, hydrolase activity, acting on acid anhydrides, in phosphorus-containing anhydrides, nucleic acid binding, nucleoside-triphosphatase activity, …	ATP-dependent RNA helicase DDX3Y, ATP-dependent RNA helicase DDX3Y (EC 3.6.1.-) (DEAD box protein 3, Y- chromosomal), DEAD (Asp-Glu-Ala-Asp) box polypeptide 3, Y-linked, DEAD box protein 3, Y-chromosomal, DEAD-box protein 3, Y-chromosomal, box, Y isoform,	IPR000629:ATP-dependent helicase, DEAD-box, IPR001410:DEAD/DEAH box helicase, IPR001650:Helicase, C-terminal, IPR011545:DEAD/DEAH box helicase, N-terminal,		DDX3Y,	Yq11,	modified residue, nucleotide phosphate-binding region:ATP,		cell, intracellular, intracellular membrane-bound organelle, intracellular organelle, membrane-bound organelle, nucleus, organelle,	SM00487:DEXDc, SM00490:HELICc,		SF001321:ATP-dependent RNA helicase DBP1,	atp-binding, dna-binding, helicase, hydrolase, nuclear protein, nucleotide-binding, phosphorylation, rna-binding,
5494	PROTEIN PHOSPHATASE 1A (FORMERLY 2C), MAGNESIUM-DEPENDENT, ALPHA ISOFORM	9606:Homo sapiens	I-kappaB kinase/NF-kappaB cascade, biopolymer metabolism, biopolymer modification, cell communication, cellular macromolecule metabolism, cellular metabolism, cellular physiological process, cellular process, cellular protein metabolism, dephosphorylation, intracellular signaling cascade, macromolecule metabolism, metabolism, phosphate metabolism, phosphorus metabolism, physiological process, pos…	CTD phosphatase activity, binding, calcium-dependent protein serine/threonine phosphatase activity, catalytic activity, cation binding, hydrolase activity, hydrolase activity, acting on ester bonds, ion binding, magnesium ion binding, magnesium-dependent protein serine/threonine phosphatase activity, manganese ion binding, metal ion binding, myosin phosphatase activity, phosphoprotein phosphatase…	IA, PP2C-alpha, Protein phosphatase 1A, Protein phosphatase 1A (Fragment), Protein phosphatase 2C alpha isoform (EC 3.1.3.16) (PP2C-alpha) (IA) (Protein phosphatase 1A), Protein phosphatase 2C isoform alpha, Protein phosphatase 2C isoform alpha (EC 3.1.3.16) (PP2C-alpha) (IA) (Protein phosphatase 1A), phosphoprotein phosphatase (EC 3.1.3.16) 1A-alpha ALT_NAMES:magnesium-dependent protein phosphat…	IPR000222:Protein phosphatase 2C, IPR001932:Protein phosphatase 2C-like, IPR012911:Protein serine/threonine phosphatase 2C, C-terminal,	HSA04010:MAPK SIGNALING PATHWAY,	PPM1A,	14q23.1,	helix, metal ion-binding site:Manganese 1, metal ion-binding site:Manganese 1 (via carbonyl oxygen), metal ion-binding site:Manganese 2, splice variant,		protein complex, protein serine/threonine phosphatase complex, unlocalized protein complex,	SM00332:PP2Cc,		SF018231:human phosphoprotein phosphatase 1A,	3d-structure, alternative splicing, hydrolase, magnesium, manganese, metal-binding, multigene family, phosphoric monoester hydrolase, protein phosphatase, serine/threonine-specific phosphatase,
29761	UBIQUITIN SPECIFIC PEPTIDASE 25	9606:Homo sapiens	biopolymer catabolism, biopolymer metabolism, biopolymer modification, catabolism, cellular catabolism, cellular macromolecule catabolism, cellular macromolecule metabolism, cellular metabolism, cellular physiological process, cellular process, cellular protein catabolism, cellular protein metabolism, macromolecule catabolism, macromolecule metabolism, metabolism, modification-dependent protein c…	catalytic activity, cysteine-type endopeptidase activity, cysteine-type peptidase activity, endopeptidase activity, hydrolase activity, hydrolase activity, acting on ester bonds, peptidase activity, thiolester hydrolase activity, ubiquitin thiolesterase activity, ubiquitin-specific protease activity,	CDNA FLJ12385 fis, clone MAMMA1002619, weakly similar to PROBABLE UBIQUITIN CARBOXYL-TERMINAL HYDROLASE K02C4.3, Deubiquitinating enzyme 25, Hypothetical protein FLJ12385, USP on chromosome 21, USP25 protein, Ubiquitin carboxyl-terminal hydrolase 25, Ubiquitin carboxyl-terminal hydrolase 25 (EC 3.1.2.15) (Ubiquitin thiolesterase 25) (Ubiquitin-specific processing protease 25) (Deubiquitinating en…	IPR001394:Peptidase C19, ubiquitin carboxyl-terminal hydrolase 2, IPR003903:Ubiquitin interacting motif,		USP25,	21q11.2,	repeat:UIM 1, repeat:UIM 2, splice variant,			SM00726:UIM,			alternative splicing, hydrolase, multigene family, protease, thiol protease, ubl conjugation pathway,
9931	HELICASE WITH ZINC FINGER	9606:Homo sapiens		ATP binding, adenyl nucleotide binding, binding, catalytic activity, cation binding, helicase activity, hydrolase activity, ion binding, metal ion binding, nucleic acid binding, nucleotide binding, purine nucleotide binding, transition metal ion binding, zinc ion binding,	HELZ protein, HELZ protein (Fragment), Probable helicase with zinc-finger domain, Probable helicase with zinc-finger domain (EC 3.6.1.-), Unknown, helicase with zinc finger, helicase with zinc finger domain,	IPR000571:Zinc finger, CCCH-type, IPR009818:Ataxin-2, C-terminal, IPR011990:Tetratricopeptide-like helical,		HELZ,	17q24.2,	modified residue, nucleotide phosphate-binding region:ATP, zinc finger region:C3H1-type,		cell, intracellular, intracellular membrane-bound organelle, intracellular organelle, membrane-bound organelle, nucleus, organelle,	SM00356:ZnF_C3H1, SM00382:AAA,			atp-binding, helicase, hydrolase, metal-binding, nuclear protein, nucleotide-binding, phosphorylation, zinc, zinc-finger,
491	ATPASE, CA++ TRANSPORTING, PLASMA MEMBRANE 2	9606:Homo sapiens	calcium ion transport, cation transport, cellular physiological process, cellular process, di-, tri-valent inorganic cation transport, establishment of localization, ion transport, localization, metabolism, metal ion transport, physiological process, transport,	ATP binding, ATPase activity, ATPase activity, coupled, ATPase activity, coupled to movement of substances, ATPase activity, coupled to transmembrane movement of ions, ATPase activity, coupled to transmembrane movement of ions, phosphorylative mechanism, ATPase activity, coupled to transmembrane movement of substances, P-P-bond-hydrolysis-driven transporter activity, adenyl nucleotide binding, bi…	ATP2B2 variant protein, ATP2B2 variant protein (Fragment), ATPase, Ca++ transporting, plasma membrane 2, PMCA2, PMCA2 (Fragment), Plasma membrane Ca(2+)-ATPase isoform 2, Plasma membrane Ca(2+)-ATPase isoform 2 (Fragment), Plasma membrane calcium ATPase isoform 2, Plasma membrane calcium pump isoform 2, Plasma membrane calcium-transporting ATPase 2, Plasma membrane calcium-transporting ATPase 2 (…	IPR001757:ATPase, P-type, K/Mg/Cd/Cu/Zn/Na/Ca/Na/H-transporter, IPR004014:ATPase, P-type cation-transporter, N-terminal, IPR005834:Haloacid dehalogenase-like hydrolase, IPR006068:ATPase, P-type cation-transporter, C-terminal, IPR006069:ATPase, P-type cation exchange, alpha subunit, IPR006408:Calcium-translocating P-type ATPase, PMCA-type, IPR008250:E1-E2 ATPase-associated region,	HSA04020:CALCIUM SIGNALING PATHWAY,	ATP2B2,	3p25.3,	active site:4-aspartylphosphate intermediate, metal ion-binding site:Magnesium, splice variant, transmembrane region,		cell, integral to membrane, intrinsic to membrane, membrane, plasma membrane,		General function prediction only, Inorganic ion transport and metabolism,	SF001297:Na(+)/K(+)-transporting ATPase alpha chain,	ATP, alternative splicing, atp-binding, calcium, calcium transport, calmodulin-binding, hydrolase, ion transport, magnesium, membrane, metal-binding, multigene family, nucleotide-binding, phosphorylation, transmembrane, transport,
8867	SYNAPTOJANIN 1	9606:Homo sapiens	cellular metabolism, cellular physiological process, cellular process, endocytosis, establishment of localization, localization, metabolism, phosphate metabolism, phosphorus metabolism, physiological process, synaptic vesicle endocytosis, synaptic vesicle transport, transport, vesicle-mediated transport,	RNA binding, binding, catalytic activity, hydrolase activity, hydrolase activity, acting on ester bonds, inositol or phosphatidylinositol phosphatase activity, inositol trisphosphate phosphatase activity, inositol-polyphosphate 5-phosphatase activity, lipid phosphatase activity, nucleic acid binding, nucleotide binding, phosphoinositide 5-phosphatase activity, phosphoric ester hydrolase activity,…	SYNJ1 protein, Synaptic inositol-1,4,5-trisphosphate 5-phosphatase 1, Synaptojanin-1, Synaptojanin-1 (EC 3.1.3.36) (Synaptic inositol-1,4,5-trisphosphate 5- phosphatase 1), Unknown, protein, synaptojanin 1, synaptojanin 1 isoform a, synaptojanin 1 isoform b,	IPR000300:Inositol polyphosphate related phosphatase, IPR000504:RNA-binding region RNP-1 (RNA recognition motif), IPR002013:Synaptojanin, N-terminal, IPR005135:Endonuclease/exonuclease/phosphatase, IPR012677:Nucleotide-binding, alpha-beta plait,	HSA00562:INOSITOL PHOSPHATE METABOLISM, HSA04070:PHOSPHATIDYLINOSITOL SIGNALING SYSTEM,	SYNJ1,	21q22.2,	domain:RRM, domain:SAC, repeat:1, repeat:2, repeat:3, splice variant,	h_ndkDynaminPathway:Endocytotic role of NDK,		SM00128:IPPc,			alternative splicing, endocytosis, hydrolase, multigene family, rna-binding,
5518	PROTEIN PHOSPHATASE 2 (FORMERLY 2A), REGULATORY SUBUNIT A (PR 65), ALPHA ISOFORM	9606:Homo sapiens	DNA metabolism, DNA replication, DNA-dependent DNA replication, JAK-STAT cascade, MAPKKK cascade, RNA metabolism, RNA processing, RNA splicing, Wnt receptor signaling pathway, amine metabolism, amino acid and derivative metabolism, amino acid metabolism, apoptosis, biopolymer metabolism, biopolymer modification, biosynthesis, carboxylic acid metabolism, cell adhesion, cell communication, cell cyc…	antigen binding, binding, enzyme regulator activity, phosphatase regulator activity, protein binding, protein dimerization activity, protein heterodimerization activity, protein phosphatase regulator activity, protein phosphatase type 2A regulator activity,	Alpha isoform of regulatory subunit A, protein phosphatase 2, CDNA FLJ34068 fis, clone FCBBF3001918, highly similar to SERINE/THREONINE PROTEIN PHOSPHATASE 2A, 65 kDa REGULATORY SUBUNIT A, ALPHA ISOFORM, Hypothetical protein FLJ34068, Medium tumor antigen-associated 61 kDa protein, PP2A, subunit A, PR65-alpha isoform, PP2A, subunit A, R1-alpha isoform, PPP2R1A protein, PPP2R1A protein (Fragment),…	IPR000357:HEAT, IPR011989:Armadillo-like helical,	HSA04310:WNT SIGNALING PATHWAY, HSA04530:TIGHT JUNCTION, HSA04730:LONG-TERM DEPRESSION,	PPP2R1A,	19q13.33,	helix, repeat:HEAT 1, repeat:HEAT 10, repeat:HEAT 11, repeat:HEAT 12, repeat:HEAT 13, repeat:HEAT 14, repeat:HEAT 15, repeat:HEAT 2, repeat:HEAT 3, repeat:HEAT 4, repeat:HEAT 5, repeat:HEAT 6, repeat:HEAT 7, repeat:HEAT 8, repeat:HEAT 9,		cell, cell fraction, cytoplasm, cytoskeleton, cytosol, intracellular, intracellular membrane-bound organelle, intracellular non-membrane-bound organelle, intracellular organelle, membrane, membrane-bound organelle, microtubule cytoskeleton, mitochondrion, non-membrane-bound organelle, nucleus, organelle, protein complex, protein phosphatase type 2A complex, protein serine/threonine phosphatase co…			SF005602:phosphoprotein phosphatase 65K regulatory chain,	3d-structure, acetylation, direct protein sequencing, hydrolase, multigene family, protein phosphatase,
9097	UBIQUITIN SPECIFIC PEPTIDASE 14 (TRNA-GUANINE TRANSGLYCOSYLASE)	9606:Homo sapiens	RNA metabolism, RNA modification, biopolymer catabolism, biopolymer metabolism, biopolymer modification, catabolism, cellular catabolism, cellular macromolecule catabolism, cellular macromolecule metabolism, cellular metabolism, cellular physiological process, cellular process, cellular protein catabolism, cellular protein metabolism, macromolecule catabolism, macromolecule metabolism, metabolism…	RNA guanylyltransferase activity, catalytic activity, cysteine-type endopeptidase activity, cysteine-type peptidase activity, endopeptidase activity, hydrolase activity, hydrolase activity, acting on ester bonds, nucleotidyltransferase activity, peptidase activity, queuine tRNA-ribosyltransferase activity, tRNA guanylyltransferase activity, thiolester hydrolase activity, transferase activity, tra…	Deubiquitinating enzyme 14, TRNA-guanine transglycosylase, Ubiquitin carboxyl-terminal hydrolase 14, Ubiquitin carboxyl-terminal hydrolase 14 (EC 3.1.2.15) (Ubiquitin thiolesterase 14) (Ubiquitin-specific processing protease 14) (Deubiquitinating enzyme 14), Ubiquitin specific protease 14, Ubiquitin specific protease 14 (TRNA-guanine transglycosylase), Ubiquitin thiolesterase 14, Ubiquitin-specif…	IPR000626:Ubiquitin, IPR001394:Peptidase C19, ubiquitin carboxyl-terminal hydrolase 2,		USP14,	18p11.32,	domain:Ubiquitin-like,			SM00213:UBQ,		SF016322:Ubiquitin carboxyl-terminal hydrolase,	3D-structure, glycosyltransferase, hydrolase, multigene family, pentosyltransferase, protease, tRNA modification, thiol protease, ubl conjugation pathway,
signal transducer activity'
ENTREZ_GENE_ID	Gene Name	Species	BBID	GOTERM_BP_ALL	GOTERM_MF_ALL	GENE_NAME	INTERPRO_NAME	KEGG_PATHWAY	GENE_SYMBOL	CYTOBAND	UP_SEQ_FEATURE	BIOCARTA	GOTERM_CC_ALL	SMART_NAME	COG_KOG_ONTOLOGY	GENETIC_ASSOCIATION_DB	PIR_SUPERFAMILY_NAME	SP_PIR_KEYWORDS
2252	FIBROBLAST GROWTH FACTOR 7 (KERATINOCYTE GROWTH FACTOR)	9606:Homo sapiens		cell communication, cell cycle, cell proliferation, cell-cell signaling, cellular physiological process, cellular process, development, ectoderm development, epidermis development, physiological process, positive regulation of biological process, positive regulation of cell proliferation, positive regulation of cellular physiological process, positive regulation of cellular process, positive regu…	binding, carbohydrate binding, cell cycle regulator, glycosaminoglycan binding, growth factor activity, heparin binding, obsolete molecular function, pattern binding, polysaccharide binding, protein binding, receptor binding, signal transducer activity,	FGF-7, FGF7 protein, FGF7 protein (Fragment), Fibroblast growth factor 7, HBGF-7, KGF, Keratinocyte growth factor, Keratinocyte growth factor (Fragment), Keratinocyte growth factor precursor, Keratinocyte growth factor precursor (KGF) (Fibroblast growth factor 7) (FGF-7) (HBGF-7), fibroblast growth factor 7 (keratinocyte growth factor), fibroblast growth factor 7 precursor [validated] ALT_NAMES:k…	IPR002209:Heparin-binding growth factor/Fibroblast growth factor, IPR002348:Interleukin 1/heparin-binding growth factor,	HSA04010:MAPK SIGNALING PATHWAY, HSA04810:REGULATION OF ACTIN CYTOSKELETON,	FGF7,	15q15-q21.1,	glycosylation site:N-linked (GlcNAc...), signal peptide,		extracellular region,	SM00442:FGF,			SF001783:fibroblast growth factor,	direct protein sequencing, extracellular protein, glycoprotein, growth factor, heparin binding, mitogen, signal,
2554	GAMMA-AMINOBUTYRIC ACID (GABA) A RECEPTOR, ALPHA 1	9606:Homo sapiens		G-protein coupled receptor protein signaling pathway, anion transport, cell communication, cell surface receptor linked signal transduction, cellular physiological process, cellular process, chloride transport, establishment of localization, gamma-aminobutyric acid signaling pathway, inorganic anion transport, ion transport, localization, physiological process, signal transduction, transport,	GABA receptor activity, GABA-A receptor activity, alpha-type channel activity, binding, channel or pore class transporter activity, ion channel activity, ion transporter activity, neurotransmitter binding, neurotransmitter receptor activity, receptor activity, signal transducer activity, transmembrane receptor activity, transporter activity,	GABA(A) receptor, Gamma-aminobutyric acid (GABA) A receptor, alpha 1 variant, Gamma-aminobutyric acid (GABA) A receptor, alpha 1 variant (Fragment), Gamma-aminobutyric-acid receptor alpha-1 subunit precursor, Gamma-aminobutyric-acid receptor alpha-1 subunit precursor (GABA(A) receptor), gamma-amino butyric acid/benzodiazepine receptor alpha chain precursor, gamma-aminobutyric acid (GABA) A recept…	IPR001390:Gamma-aminobutyric-acid A receptor, alpha subunit, IPR005431:Gamma-aminobutyric-acid A receptor, alpha 1 subunit, IPR006028:Gamma-aminobutyric acid A receptor, IPR006029:Neurotransmitter-gated ion-channel transmembrane region, IPR006201:Neurotransmitter-gated ion-channel, IPR006202:Neurotransmitter-gated ion-channel ligand-binding,	HSA04080:NEUROACTIVE LIGAND-RECEPTOR INTERACTION,	GABRA1,	5q34-q35,	disulfide bond, glycosylation site:N-linked (GlcNAc...), signal peptide, transmembrane region,		cell, integral to membrane, integral to plasma membrane, intrinsic to membrane, intrinsic to plasma membrane, membrane, plasma membrane, postsynaptic membrane, synapse,			MAJOR PSYCHOSES, MOOD DISORDER, MOOD DISORDER., MOOD DISORDERS, PSYCH,	SF002443:acetylcholine receptor,	chloride, chloride channel, disease mutation, epilepsy, glycoprotein, ion channel, ion transport, ionic channel, membrane, multigene family, neurotransmitter receptor, postsynaptic membrane, receptor, signal, transmembrane, transmembrane protein, transport,
4215	MITOGEN-ACTIVATED PROTEIN KINASE KINASE KINASE 3	9606:Homo sapiens	100.MAPK_signaling_cascades,	I-kappaB kinase/NF-kappaB cascade, MAPKKK cascade, autophagy, biopolymer metabolism, biopolymer modification, cell communication, cellular macromolecule metabolism, cellular metabolism, cellular physiological process, cellular process, cellular protein metabolism, establishment of localization, establishment of protein localization, intracellular signaling cascade, localization, macromolecule met…	ATP binding, MAP kinase kinase kinase activity, adenyl nucleotide binding, binding, catalytic activity, ion binding, kinase activity, magnesium ion binding, metal ion binding, nucleotide binding, phosphotransferase activity, alcohol group as acceptor, protein binding, protein kinase activity, protein serine/threonine kinase activity, purine nucleotide binding, signal transducer activity, transfer…	Hypothetical protein, Hypothetical protein (Fragment), Hypothetical protein DKFZp762P223, MAP3K3 protein, MAPK/ERK kinase kinase 3, MEK kinase 3, MEKK 3, MSTP094, Mitogen-activated protein kinase kinase kinase 3 (EC 2.7.1.37) (MAPK/ERK kinase kinase 3) (MEK kinase 3) (MEKK 3), Mitogen-activated protein kinase kinase kinase 3, isoform 2, mitogen-activated protein kinase kinase kinase 3,	IPR000270:Octicosapeptide/Phox/Bem1p, IPR000719:Protein kinase, IPR001245:Tyrosine protein kinase, IPR002290:Serine/threonine protein kinase, IPR008271:Serine/threonine protein kinase, active site,	HSA04010:MAPK SIGNALING PATHWAY,	MAP3K3,	17q23.3,	active site:Proton acceptor, binding site:ATP, domain:OPR, domain:Protein kinase, nucleotide phosphate-binding region:ATP,	h_mapkPathway:MAPKinase Signaling Pathway,		SM00220:S_TKc, SM00666:PB1,				3D-structure, atp-binding, kinase, magnesium, metal-binding, nucleotide-binding, phosphorylation, serine/threonine-protein kinase, transferase,
2902	GLUTAMATE RECEPTOR, IONOTROPIC, N-METHYL D-ASPARTATE 1	9606:Homo sapiens		behavior, calcium ion homeostasis, cation homeostasis, cation transport, cell communication, cell homeostasis, cell ion homeostasis, cell surface receptor linked signal transduction, cell-cell signaling, cellular physiological process, cellular process, di-, tri-valent inorganic cation homeostasis, establishment of localization, glutamate signaling pathway, homeostasis, ion homeostasis, ion trans…	alpha-type channel activity, amine binding, amino acid binding, binding, calcium ion binding, cation binding, cation transporter activity, channel or pore class transporter activity, glutamate binding, glutamate receptor activity, glycine binding, ion binding, ion channel activity, ion transporter activity, ionotropic glutamate receptor activity, magnesium ion binding, metal ion binding, motor ac…	Glutamate [NMDA] receptor subunit zeta 1 precursor, Glutamate [NMDA] receptor subunit zeta 1 precursor (N-methyl-D- aspartate receptor subunit NR1), N-methyl-D-aspartate receptor chain 1 precursor, splice form 3 ALT_NAMES:N-methyl-D-aspartate glutamate receptor channel; NMDAR1 CONTAINS:N-methyl-D-aspartate receptor 1 precursor splice form 2, N-methyl-D-aspartate receptor subunit NR1, NMDA recepto…	IPR001311:Solute-binding protein/glutamate receptor, IPR001320:Ionotropic glutamate receptor, IPR001508:NMDA receptor, IPR001622:K+ channel, pore region, IPR001828:Extracellular ligand-binding receptor,	HSA04020:CALCIUM SIGNALING PATHWAY, HSA04080:NEUROACTIVE LIGAND-RECEPTOR INTERACTION, HSA04720:LONG-TERM POTENTIATION,	GRIN1,	9q34.3,	disulfide bond, glycosylation site:N-linked (GlcNAc...), signal peptide, splice variant, transmembrane region,	h_PDZsPathway:Synaptic Proteins at the Synaptic Junction, h_eponfkbPathway:Erythropoietin mediated neuroprotection through NF-kB,	cell, cell projection, dendrite, growth cone, integral to membrane, integral to plasma membrane, intrinsic to membrane, intrinsic to plasma membrane, ionotropic glutamate receptor complex, membrane, neuron projection, plasma membrane, postsynaptic membrane, protein complex, receptor complex, site of polarized growth, synapse,	SM00079:PBPe,		ALCOHOLISM-RELATED TRAITS, CHEMDEPENDENCY, PSYCH, SCHIZOPHRENIA,		3d-structure, alternative splicing, calcium, glycoprotein, ion transport, ionic channel, magnesium, membrane, phosphoprotein, phosphorylation, postsynaptic membrane, receptor, signal, transmembrane, transmembrane protein, transport,
3482	INSULIN-LIKE GROWTH FACTOR 2 RECEPTOR	9606:Homo sapiens		cell communication, cellular physiological process, cellular process, endocytosis, establishment of localization, localization, physiological process, receptor mediated endocytosis, signal transduction, transport, vesicle-mediated transport,	catalytic activity, kinase activity, phosphotransferase activity, alcohol group as acceptor, protein kinase activity, protein-tyrosine kinase activity, receptor activity, signal transducer activity, transferase activity, transferase activity, transferring phosphorus-containing groups, transmembrane receptor activity, transporter activity,	300 kDa mannose 6-phosphate receptor, 6-phosphate receptor, CD222 antigen, CI Man-6-P receptor, CI-MPR, Cation-independent mannose-6-phosphate receptor precursor, Cation-independent mannose-6-phosphate receptor precursor (CI Man-6-P receptor) (CI-MPR) (M6PR) (Insulin-like growth factor II receptor) (300 kDa mannose 6-phosphate receptor) (MPR 300) (MPR300) (CD222 antigen), IGF-II receptor, Insulin…	IPR000479:Cation-independent mannose-6-phosphate receptor, IPR000562:Type II fibronectin, collagen-binding,		IGF2R,	6q26,	disulfide bond, domain:Fibronectin type-II, glycosylation site:N-linked (GlcNAc...), repeat:1, repeat:10, repeat:11, repeat:12, repeat:13, repeat:14, repeat:15, repeat:2, repeat:3, repeat:4, repeat:5, repeat:6, repeat:7, repeat:8, repeat:9, signal peptide, transmembrane region,		Golgi apparatus, Golgi-associated vesicle, cell, clathrin-coated vesicle, coated vesicle, cytoplasm, cytoplasmic membrane-bound vesicle, cytoplasmic vesicle, endosome, integral to membrane, integral to plasma membrane, intracellular, intracellular membrane-bound organelle, intracellular organelle, intrinsic to membrane, intrinsic to plasma membrane, lysosome, lytic vacuole, membrane, membrane-bou…	SM00059:FN2,			SF036993:cation independent mannose 6-phosphate receptor,	3d-structure, direct protein sequencing, glycoprotein, lysosome, membrane, receptor, signal, transmembrane, transport,
7476	WINGLESS-TYPE MMTV INTEGRATION SITE FAMILY, MEMBER 7A	9606:Homo sapiens		Wnt receptor signaling pathway, cell communication, cell surface receptor linked signal transduction, cell-cell signaling, cellular process, development, frizzled-2 signaling pathway, morphogenesis, sex differentiation, signal transduction,	binding, protein binding, receptor binding, signal transducer activity,	Protein Wnt-7a precursor, Unknown, Wingless-type MMTV integration site family, member 7A,, Wnt-7a protein precursor, wingless-type MMTV integration site family, member 7A,	IPR005816:Secreted growth factor Wnt protein, IPR005817:Wnt superfamily, IPR013300:Wnt-7 protein,	HSA04310:WNT SIGNALING PATHWAY, HSA04340:HEDGEHOG SIGNALING PATHWAY,	WNT7A,	3p25,	glycosylation site:N-linked (GlcNAc...), signal peptide,		extracellular region, extracellular space,	SM00097:WNT1,			SF001784:int-1 transforming protein,	developmental protein, glycoprotein, signal, wnt signaling pathway,
2247	FIBROBLAST GROWTH FACTOR 2 (BASIC)	9606:Homo sapiens		MAPKKK cascade, Ras protein signal transduction, activation of MAPK activity, angiogenesis, behavior, blood vessel development, blood vessel morphogenesis, cell communication, cell cycle, cell differentiation, cell proliferation, cell-cell signaling, cellular physiological process, cellular process, chemotaxis, development, intracellular signaling cascade, locomotory behavior, morphogenesis, musc…	binding, carbohydrate binding, cell cycle regulator, glycosaminoglycan binding, growth factor activity, heparin binding, obsolete molecular function, pattern binding, polysaccharide binding, protein binding, receptor binding, signal transducer activity,	18 kDa basic fibroblast growth factor homolog, 18 kDa basic fibroblast growth factor homolog (Fragment), BFGF, Basic fibroblast growth factor, Basic fibroblast growth factor (Fragment), Basic fibroblast growth factor bFGF protein, Basic fibroblast growth factor bFGF protein (Fragment), FGF2 protein, HBGF-2, Heparin-binding growth factor 2 precursor, Heparin-binding growth factor 2 precursor (HBGF…	IPR002209:Heparin-binding growth factor/Fibroblast growth factor, IPR002348:Interleukin 1/heparin-binding growth factor,	HSA04010:MAPK SIGNALING PATHWAY, HSA04810:REGULATION OF ACTIN CYTOSKELETON,	FGF2,	4q26-q27,	binding site:Heparin,	h_nfatPathway:NFAT and Hypertrophy of the heart (Transcription in the broken heart),	extracellular region, extracellular space,	SM00442:FGF,			SF001783:fibroblast growth factor,	3d-structure, alternative initiators, angiogenesis, developmental protein, differentiation, direct protein sequencing, growth factor, heparin binding, heparin-binding, mitogen,
657	BONE MORPHOGENETIC PROTEIN RECEPTOR, TYPE IA	9606:Homo sapiens		biopolymer metabolism, biopolymer modification, cell communication, cell surface receptor linked signal transduction, cellular macromolecule metabolism, cellular metabolism, cellular physiological process, cellular process, cellular protein metabolism, enzyme linked receptor protein signaling pathway, macromolecule metabolism, metabolism, phosphate metabolism, phosphorus metabolism, phosphorylati…	ATP binding, adenyl nucleotide binding, binding, cAMP-dependent protein kinase activity, catalytic activity, cation binding, cyclic nucleotide-dependent protein kinase activity, ion binding, kinase activity, magnesium ion binding, manganese ion binding, metal ion binding, nucleotide binding, phosphotransferase activity, alcohol group as acceptor, protein kinase CK2 activity, protein kinase activi…	ALK-3, Activin receptor-like kinase 3, Bone morphogenetic protein receptor type IA precursor, Bone morphogenetic protein receptor type IA precursor (EC 2.7.1.37) (Serine/threonine-protein kinase receptor R5) (SKR5) (Activin receptor-like kinase 3) (ALK-3) (CD292 antigen), CD292 antigen, SKR5, Serine/threonine-protein kinase receptor R5, bone morphogenetic protein receptor, type IA,	IPR000333:Activin type II receptor, IPR000472:TGF-beta receptor/activin receptor, type I/II, IPR000719:Protein kinase, IPR001245:Tyrosine protein kinase, IPR002290:Serine/threonine protein kinase, IPR003605:TGF beta receptor, GS motif, IPR008271:Serine/threonine protein kinase, active site,	HSA04060:CYTOKINE-CYTOKINE RECEPTOR INTERACTION, HSA04350:TGF-BETA SIGNALING PATHWAY,	BMPR1A,	10q22.3,	active site:Proton acceptor, binding site:ATP, disulfide bond, domain:Protein kinase, glycosylation site:N-linked (GlcNAc...), nucleotide phosphate-binding region:ATP, signal peptide, transmembrane region,	h_alkPathway:ALK in cardiac myocytes,	cell, integral to membrane, intrinsic to membrane, membrane,	SM00467:GS,				3d-structure, ATP, atp-binding, disease mutation, glycoprotein, kinase, magnesium, manganese, membrane, metal-binding, nucleotide-binding, receptor, serine/threonine-protein kinase, signal, transferase, transmembrane,
575	BRAIN-SPECIFIC ANGIOGENESIS INHIBITOR 1	9606:Homo sapiens		G-protein coupled receptor protein signaling pathway, axonogenesis, cell adhesion, cell communication, cell development, cell differentiation, cell organization and biogenesis, cell proliferation, cell surface receptor linked signal transduction, cellular morphogenesis, cellular morphogenesis during differentiation, cellular physiological process, cellular process, development, morphogenesis, neg…	G-protein coupled receptor activity, binding, protein binding, receptor activity, secretin-like receptor activity, signal transducer activity, transmembrane receptor activity,	Brain-specific angiogenesis inhibitor 1 precursor, brain-specific angiogenesis inhibitor 1, brain-specific angiogenesis inhibitor 1 ALT_NAMES:BAI1 protein,	IPR000203:GPS, IPR000832:GPCR, family 2, secretin-like, IPR000884:Thrombospondin, type I, IPR001879:Hormone receptor, extracellular, IPR008077:Brain-specific angiogenesis inhibitor, IPR008085:Thrombospondin, subtype 1,		BAI1,	8q24,	disulfide bond, domain:GPS, domain:TSP type-1 1, domain:TSP type-1 2, domain:TSP type-1 3, domain:TSP type-1 4, domain:TSP type-1 5, glycosylation site:N-linked (GlcNAc...), signal peptide, transmembrane region,		cell, cell junction, integral to membrane, integral to plasma membrane, intercellular junction, intrinsic to membrane, intrinsic to plasma membrane, membrane, plasma membrane,	SM00008:HormR, SM00209:TSP1, SM00303:GPS,				cell adhesion, g-protein coupled receptor, glycoprotein, membrane, receptor, signal, transducer, transmembrane,
4216	MITOGEN-ACTIVATED PROTEIN KINASE KINASE KINASE 4	9606:Homo sapiens	100.MAPK_signaling_cascades,	JNK cascade, MAPKKK cascade, activation of MAPKK activity, biopolymer metabolism, biopolymer modification, cell communication, cellular macromolecule metabolism, cellular metabolism, cellular physiological process, cellular process, cellular protein metabolism, intracellular signaling cascade, macromolecule metabolism, metabolism, phosphate metabolism, phosphorus metabolism, phosphorylation, phys…	ATP binding, MAP kinase kinase kinase activity, adenyl nucleotide binding, binding, catalytic activity, ion binding, kinase activity, magnesium ion binding, metal ion binding, nucleotide binding, phosphotransferase activity, alcohol group as acceptor, protein kinase activity, protein serine/threonine kinase activity, purine nucleotide binding, signal transducer activity, transferase activity, tra…	MAP kinase kinase kinase, MAP three kinase 1, MAPK/ERK kinase kinase 4, MEK kinase 4, MEKK 4, Mitogen-activated protein kinase kinase kinase 4 (EC 2.7.1.37) (MAPK/ERK kinase kinase 4) (MEK kinase 4) (MEKK 4) (MAP three kinase 1), OTTHUMP00000017559, OTTHUMP00000017560, PRO0412, Unknown, mitogen-activated protein kinase kinase kinase 4, mitogen-activated protein kinase kinase kinase 4 isoform a, m…	IPR000719:Protein kinase, IPR001245:Tyrosine protein kinase, IPR002290:Serine/threonine protein kinase, IPR008271:Serine/threonine protein kinase, active site,	HSA04010:MAPK SIGNALING PATHWAY,	MAP3K4,	6q26,	active site:Proton acceptor, binding site:ATP, domain:Protein kinase, mutagenesis site, nucleotide phosphate-binding region:ATP, splice variant,	h_mapkPathway:MAPKinase Signaling Pathway,		SM00220:S_TKc,				alternative splicing, atp-binding, kinase, magnesium, metal-binding, nucleotide-binding, phosphorylation, serine/threonine-protein kinase, transferase,
80155	NMDA RECEPTOR REGULATED 1	9606:Homo sapiens		N-terminal protein amino acid acetylation, N-terminal protein amino acid modification, angiogenesis, biopolymer metabolism, biopolymer modification, blood vessel development, blood vessel morphogenesis, cell differentiation, cellular macromolecule metabolism, cellular metabolism, cellular physiological process, cellular process, cellular protein metabolism, development, macromolecule metabolism, …	DNA binding, acetyltransferase activity, acyltransferase activity, binding, catalytic activity, nucleic acid binding, protein binding, receptor activity, ribonucleoprotein binding, ribosome binding, signal transducer activity, transcription factor activity, transcription regulator activity, transferase activity, transferase activity, transferring acyl groups, transferase activity, transferring gr…	Gastric cancer antigen Ga19, Hypothetical protein TBDN100, N-terminal acetyltransferase, NARG1 protein, NARG1 protein (Fragment), NMDA receptor regulated 1, NMDA receptor regulated 1 (Hypothetical protein TBDN100), NMDA receptor regulated protein 1 (N-terminal acetyltransferase) (Tubedown-1 protein) (Tbdn100) (Gastric cancer antigen Ga19), NMDA receptor-regulated protein 1, Tbdn100, Tubedown-1 pr…	IPR001440:Tetratricopeptide TPR_1, IPR002197:Helix-turn-helix, Fis-type, IPR011990:Tetratricopeptide-like helical, IPR013026:Tetratricopeptide region, IPR013105:Tetratricopeptide TPR_2,		NARG1,	4q31.1,	repeat:TPR 1, repeat:TPR 2, repeat:TPR 3, repeat:TPR 4, repeat:TPR 5, repeat:TPR 6, repeat:TPR 7, repeat:TPR 8, splice variant,		cell, cytoplasm, intracellular, intracellular membrane-bound organelle, intracellular organelle, membrane-bound organelle, membrane-enclosed lumen, nuclear lumen, nucleoplasm, nucleus, organelle, organelle lumen, protein complex, transcription factor complex,	SM00028:TPR,	General function prediction only,			alternative splicing, angiogenesis, antigen, developmental protein, differentiation, nuclear protein, receptor, tpr repeat, transcription, transcription regulation,
7533	TYROSINE 3-MONOOXYGENASE/TRYPTOPHAN 5-MONOOXYGENASE ACTIVATION PROTEIN, ETA POLYPEPTIDE	9606:Homo sapiens		M phase, M phase of mitotic cell cycle, apoptosis, catabolism, cell communication, cell cycle, cell death, cell development, cell differentiation, cell organization and biogenesis, cell-cell signaling, cellular catabolism, cellular lipid catabolism, cellular lipid metabolism, cellular localization, cellular metabolism, cellular morphogenesis, cellular morphogenesis during differentiation, cellula…	actin binding, binding, cytoskeletal protein binding, enzyme inhibitor activity, enzyme regulator activity, glucocorticoid receptor binding, hormone receptor binding, insulin-like growth factor receptor binding, kinase inhibitor activity, kinase regulator activity, nuclear hormone receptor binding, protein binding, protein domain specific binding, protein kinase C inhibitor activity, protein kina…	14-3-3 protein eta, 14-3-3 protein eta (Protein AS1), 14-3-3 protein eta chain, Homo sapiens clone CDABP0046 mRNA sequence, Protein AS1, Unknown, tyrosine 3-monooxygenase/tryptophan 5-monooxygenase activation protein, eta polypeptide,	IPR000308:14-3-3 protein,	HSA04110:CELL CYCLE,	YWHAH,	22q12.3,		h_MITRPathway:Signal Dependent Regulation of Myogenesis by Corepressor MITR, h_achPathway:Role of nicotinic acetylcholine receptors in the regulation of apoptosis, h_aktPathway:AKT Signaling Pathway, h_badPathway:Regulation of BAD phosphorylation, h_cdc25Pathway:cdc25 and chk1 Regulatory Pathway in response to DNA damage, h_g2Pathway:Cell Cycle:G2/M Checkpoint, h_hdacPathway:Control of skeletal m…	cell, cytoplasm, intracellular,	SM00101:14_3_3,		PSYCH, SCHIZOPHRENIA,	SF000868:14-3-3 protein,	3D-structure, acetylation, direct protein sequencing, multigene family, phosphorylation,
8828	NEUROPILIN 2	9606:Homo sapiens		angiogenesis, axon guidance, axonogenesis, blood vessel development, blood vessel morphogenesis, cell adhesion, cell development, cell differentiation, cell migration, cell motility, cell organization and biogenesis, cellular metabolism, cellular morphogenesis, cellular morphogenesis during differentiation, cellular physiological process, cellular process, development, electron transport, establi…	catalytic activity, electron transporter activity, kinase activity, phosphotransferase activity, alcohol group as acceptor, protein kinase activity, protein-tyrosine kinase activity, receptor activity, signal transducer activity, transferase activity, transferase activity, transferring phosphorus-containing groups, transmembrane receptor activity, transporter activity, vascular endothelial growth…	Hypothetical protein DKFZp686J1169, Hypothetical protein NRP2, Hypothetical protein NRP2 (Fragment), NRP2 protein, Neuropilin 2, isoform 5, Neuropilin-2 precursor, Neuropilin-2 precursor (Vascular endothelial cell growth factor 165 receptor 2), Neuropilin-2 soluble isoform 9, Neuropilin-2a(17), Neuropilin-2a(22), Neuropilin-2b(0), Neuropilin-2b(0) (Neuropilin 2, isoform 5), Neuropilin-2b(5), Neur…	IPR000421:Coagulation factor 5/8 type, C-terminal, IPR000859:CUB, IPR000998:MAM, IPR006662:Thioredoxin-related,		NRP2,	2q33.3,	disulfide bond, domain:CUB 1, domain:CUB 2, domain:F5/8 type C 1, domain:F5/8 type C 2, domain:MAM, glycosylation site:N-linked (GlcNAc...), signal peptide, splice variant, transmembrane region,		cell, cell fraction, integral to membrane, intrinsic to membrane, membrane, membrane fraction,	SM00042:CUB, SM00137:MAM, SM00231:FA58C,			SF036960:neuropilin,	alternative splicing, developmental protein, differentiation, glycoprotein, membrane, neurogenesis, receptor, signal, transmembrane,
7049	TRANSFORMING GROWTH FACTOR, BETA RECEPTOR III (BETAGLYCAN, 300KDA)	9606:Homo sapiens		cell communication, cell surface receptor linked signal transduction, cellular process, development, enzyme linked receptor protein signaling pathway, signal transduction, transforming growth factor beta receptor signaling pathway, transmembrane receptor protein serine/threonine kinase signaling pathway,	binding, carbohydrate binding, chondroitin sulfate proteoglycan, glycosaminoglycan binding, obsolete molecular function, pattern binding, polysaccharide binding, receptor activity, signal transducer activity,	Betaglycan, TGF-beta receptor type III precursor, TGF-beta receptor type III precursor (TGFR-3) (Transforming growth factor beta receptor III) (Betaglycan), TGFR-3, Transforming growth factor beta receptor III, Unknown, growth factor, beta receptor III (betaglycan, 300kDa), transforming growth factor beta receptor type III precursor, transforming growth factor beta receptor type III precursor ALT…	IPR001507:Endoglin/CD105 antigen,		TGFBR3,	1p33-p32,	glycosylation site:N-linked (GlcNAc...), glycosylation site:O-linked (Xyl...) (glycosaminoglycan), signal peptide, transmembrane region,	h_alkPathway:ALK in cardiac myocytes, h_ctcfPathway:CTCF:First Multivalent Nuclear Factor, h_tob1Pathway:Role of Tob in T-cell activation,	cell, integral to membrane, intrinsic to membrane, membrane,	SM00241:ZP,			SF002558:transforming growth factor beta receptor type III,	chondroitin sulfate proteoglycan, glycoprotein, membrane, proteoglycan, receptor, signal, transmembrane, transmembrane protein,
6376	CHEMOKINE (C-X3-C MOTIF) LIGAND 1	9606:Homo sapiens	109.Chemokine_families,	behavior, calcium-independent cell-cell adhesion, cell activation, cell adhesion, cell communication, cell migration, cell motility, cell surface receptor linked signal transduction, cell-cell adhesion, cellular extravasation, cellular physiological process, cellular process, chemotaxis, cytokine and chemokine mediated signaling pathway, defense response, establishment of localization, immune cel…	G-protein-coupled receptor binding, binding, chemokine activity, chemokine receptor binding, cytokine activity, protein binding, receptor binding, signal transducer activity,	CX3C membrane-anchored chemokine, CX3CL1, CX3CL1 protein, Chemokine (C-X3-C motif) ligand 1 variant, Chemokine (C-X3-C motif) ligand 1 variant (Fragment), Fractalkine precursor, Fractalkine precursor (CX3CL1) (Neurotactin) (CX3C membrane-anchored chemokine) (Small inducible cytokine D1), Neurotactin, Small inducible cytokine D1, chemokine (C-X3-C motif) ligand 1,	IPR001811:Small chemokine, interleukin-8-like, IPR008097:Fractalkine/neurotactin,	HSA04060:CYTOKINE-CYTOKINE RECEPTOR INTERACTION,	CX3CL1,	16q13,	disulfide bond, glycosylation site:N-linked (GlcNAc...), signal peptide, site:Cleavage site of soluble form, transmembrane region,		cell, cell surface, extracellular region, extracellular space, integral to membrane, intrinsic to membrane, membrane,	SM00199:SCY,				3d-structure, cell adhesion, cytokine, glycoprotein, membrane, signal, transmembrane,
8013	NUCLEAR RECEPTOR SUBFAMILY 4, GROUP A, MEMBER 3	9606:Homo sapiens		biological process unknown, cellular metabolism, cellular physiological process, cellular process, metabolism, nucleobase, nucleoside, nucleotide and nucleic acid metabolism, physiological process, primary metabolism, regulation of biological process, regulation of cellular metabolism, regulation of cellular physiological process, regulation of cellular process, regulation of metabolism, regulati…	DNA binding, binding, cation binding, ion binding, ligand-dependent nuclear receptor activity, metal ion binding, nucleic acid binding, receptor activity, sequence-specific DNA binding, signal transducer activity, steroid hormone receptor activity, thyroid hormone receptor activity, transcription factor activity, transcription regulator activity, transition metal ion binding, zinc ion binding,	3'-variant, Hypothetical protein DKFZp779O0162, Hypothetical protein DKFZp779O0162 (Fragment), Mitogen-induced nuclear orphan receptor, Neuron-derived orphan receptor 1, Nuclear hormone receptor NOR-1, Nuclear receptor subfamily 4, group A, member 3 (Fragment), Orphan nuclear receptor NR4A3, Orphan nuclear receptor NR4A3 (Nuclear hormone receptor NOR-1) (Neuron-derived orphan receptor 1) (Mitogen…	IPR000536:Nuclear hormone receptor, ligand-binding, IPR001628:Nuclear hormone receptor, DNA-binding, IPR001723:Steroid hormone receptor, IPR003070:Orphan nuclear receptor, IPR003072:Orphan nuclear receptor, NOR1 type,		NR4A3,	9q22,	DNA-binding region:Nuclear receptor, splice variant, zinc finger region:NR C4-type,		cell, intracellular, intracellular membrane-bound organelle, intracellular organelle, membrane-bound organelle, nucleus, organelle,	SM00399:ZnF_C4, SM00430:HOLI,			SF002524:probable hormone receptor N10, nuclear,	alternative splicing, chromosomal translocation, dna-binding, metal-binding, nuclear protein, proto-oncogene, receptor, transcription, transcription regulation, zinc, zinc-finger,
80031	KIAA1479 PROTEIN	9606:Homo sapiens		cell differentiation, cellular process, development, nervous system development, system development,	receptor activity, signal transducer activity,	CDNA FLJ11598 fis, clone HEMBA1003866, moderately similar to Mus musculus semaphorin VIa mRNA, CDNA FLJ12685 fis, clone NT2RM4002493, CDNA FLJ12769 fis, clone NT2RP2001581, Hypothetical protein FLJ11598, Hypothetical protein FLJ12685, Hypothetical protein FLJ12769, KIAA1479 protein, KIAA1479 protein (Fragment), Semaphorin 6D isoform 1, Semaphorin 6D isoform 2, Semaphorin 6D isoform 3, Semaphorin …	IPR001627:Semaphorin/CD100 antigen, IPR002165:Plexin, IPR003659:Plexin/semaphorin/integrin,	HSA04360:AXON GUIDANCE,	SEMA6D,	15, 15q21.1,	disulfide bond, domain:PSI, domain:Sema, glycosylation site:N-linked (GlcNAc...), signal peptide, splice variant, transmembrane region,		cell, integral to membrane, intracellular, intracellular membrane-bound organelle, intracellular organelle, intrinsic to membrane, membrane, membrane-bound organelle, nucleus, organelle,	SM00423:PSI, SM00630:Sema,				Alternative splicing, Developmental protein, Differentiation, Glycoprotein, Membrane, Neurogenesis, Signal, Transmembrane, dna-binding,
7410	VAV 2 ONCOGENE	9606:Homo sapiens		G-protein coupled receptor protein signaling pathway, cell communication, cell surface receptor linked signal transduction, cellular process, intracellular signaling cascade, signal transduction,	G-protein coupled receptor activity, GTPase regulator activity, binding, cation binding, diacylglycerol binding, enzyme regulator activity, guanyl-nucleotide exchange factor activity, ion binding, lipid binding, metal ion binding, protein binding, receptor activity, rhodopsin-like receptor activity, signal transducer activity, small GTPase regulator activity, transition metal ion binding, transme…	CDNA FLJ42277 fis, clone TLIVE2002338, Hypothetical protein DKFZp686B22207, Hypothetical protein DKFZp686B22207 (Fragment), Hypothetical protein FLJ26965, Hypothetical protein FLJ42277, PP3781, Protein vav-2, VAV2 protein, VAV2 protein (Fragment), Vav-2 protein, gene VAV2 protein, vav 2 oncogene,	IPR000219:DH, IPR000980:SH2 motif, IPR001331:Guanine-nucleotide dissociation stimulator, CDC24, IPR001452:Src homology-3, IPR001715:Calponin-like actin-binding, IPR001849:Pleckstrin-like, IPR002219:Protein kinase C, phorbol ester/diacylglycerol binding, IPR011511:Variant SH3, IPR011993:Pleckstrin homology-type,	HSA04510:FOCAL ADHESION, HSA04650:NATURAL KILLER CELL MEDIATED CYTOTOXICITY, HSA04660:T CELL RECEPTOR SIGNALING PATHWAY, HSA04662:B CELL RECEPTOR SIGNALING PATHWAY, HSA04664:FC EPSILON RI SIGNALING PATHWAY, HSA04670:LEUKOCYTE TRANSENDOTHELIAL MIGRATION, HSA04810:REGULATION OF ACTIN CYTOSKELETON,	VAV2,	9q34.1,	domain:CH, domain:DH, domain:PH, domain:SH2, domain:SH3 1, domain:SH3 2, zinc finger region:Phorbol-ester/DAG-type,	h_ptdinsPathway:Phosphoinositides and their downstream targets.,	cell, integral to membrane, intrinsic to membrane, membrane,	SM00033:CH, SM00109:C1, SM00233:PH, SM00252:SH2, SM00325:RhoGEF, SM00326:SH3,			SF001739:vav transforming protein,	guanine-nucleotide releasing factor, metal-binding, phorbol-ester binding, phosphorylation, sh2 domain, sh3 domain, zinc, zinc-finger,
5979	RET PROTO-ONCOGENE (MULTIPLE ENDOCRINE NEOPLASIA AND MEDULLARY THYROID CARCINOMA 1, HIRSCHSPRUNG DISEASE)	9606:Homo sapiens		biopolymer metabolism, biopolymer modification, cell adhesion, cell communication, cell surface receptor linked signal transduction, cell-cell adhesion, cellular macromolecule metabolism, cellular metabolism, cellular physiological process, cellular process, cellular protein metabolism, development, gut development, homophilic cell adhesion, macromolecule metabolism, metabolism, midgut developmen…	ATP binding, adenyl nucleotide binding, binding, cAMP-dependent protein kinase activity, cAMP-dependent protein kinase regulator activity, calcium ion binding, catalytic activity, cation binding, cyclic nucleotide-dependent protein kinase activity, enzyme regulator activity, ion binding, kinase activity, kinase regulator activity, metal ion binding, nucleotide binding, phosphotransferase activity…	C-ret, Proto-oncogene tyrosine-protein kinase receptor ret precursor, Proto-oncogene tyrosine-protein kinase receptor ret precursor (EC 2.7.1.112) (C-ret), RET protein, RET proto-oncogene tyrosine kinase receptor, RET proto-oncogene tyrosine kinase receptor (Fragment), RET tyrosine kinase receptor, RET tyrosine kinase receptor (Fragment), RET tyrosine kinase/cAMP protein kinase A subunit RI, RET …	IPR000595:Cyclic nucleotide-binding, IPR000719:Protein kinase, IPR001245:Tyrosine protein kinase, IPR002126:Cadherin, IPR002290:Serine/threonine protein kinase, IPR002373:cAMP-dependent protein kinase, IPR003117:cAMP-dependent protein kinase regulator, type II PKA R subunit, IPR008266:Tyrosine protein kinase, active site,		RET,	10q11.2,	active site:Proton acceptor, binding site:ATP, domain:Cadherin, domain:Protein kinase, glycosylation site:N-linked (GlcNAc...), nucleotide phosphate-binding region:ATP, signal peptide, site:Breakpoint for translocation to form RET-CCDC6; RET-GOLGA5; RET-TIF1 and RET-TRIM33 oncogenes, transmembrane region,		cAMP-dependent protein kinase complex, cell, integral to membrane, intracellular, intrinsic to membrane, membrane, protein complex,	SM00100:cNMP, SM00219:TyrKc, SM00394:RIIa,		C-CELL HYPERPLASIA, CANCER, CUTANEOUS LICHEN AMYLOIDOSIS., GERMLINE MUTATIONS, HIRSCHSPRUNG DISEASE, HIRSCHSPRUNG'S DISEASE, MEDULLARY SPONGE KIDNEY DISEASE, MULTIPLE ENDOCRINE NEOPLASIA, PAPILLARY THYROID CANCER, SPORADIC PHEOCHROMOCYTOMA,	SF000631:Tyrosine-protein kinase, receptor proto-oncogene RET type,	ATP, atp-binding, calcium, cgmp, cgmp-binding, chromosomal translocation, disease mutation, glycoprotein, hirschsprung disease, kinase, membrane, nucleotide-binding, phosphorylation, phosphotransferase, proto-oncogene, receptor, signal, transferase, transforming protein, transmembrane, transmembrane protein, tyrosine-protein kinase, tyrosine-specific protein kinase,
9575	CLOCK HOMOLOG (MOUSE)	9606:Homo sapiens		cell communication, cellular metabolism, cellular physiological process, cellular process, circadian rhythm, metabolism, nucleobase, nucleoside, nucleotide and nucleic acid metabolism, photoperiodism, physiological process, primary metabolism, regulation of biological process, regulation of cellular metabolism, regulation of cellular physiological process, regulation of cellular process, regulati…	DNA binding, binding, nucleic acid binding, signal transducer activity, transcription factor activity, transcription regulator activity,	CLOCK protein, CLOCK protein (Fragment), Circadian locomoter output cycles kaput protein, Circadian locomoter output cycles kaput protein (hCLOCK), Clock variant, Clock variant (Fragment), Unknown, clock homolog (mouse), hCLOCK,	IPR000014:PAS, IPR001067:Nuclear translocator, IPR001092:Basic helix-loop-helix dimerisation region bHLH, IPR001610:PAC motif, IPR011598:Helix-loop-helix DNA-binding,	HSA04710:CIRCADIAN RHYTHM,	CLOCK,	4q12,	DNA-binding region:Basic motif, domain:Helix-loop-helix motif, domain:PAS 1, domain:PAS 2,	h_circadianPathway:Circadian Rhythms,	cell, intracellular, intracellular membrane-bound organelle, intracellular organelle, membrane-bound organelle, nucleus, organelle,	SM00086:PAC, SM00091:PAS, SM00353:HLH,		DIURNAL PREFERENCE, SLEEP AND CIRCADIAN RHYTHMICITY,		biological rhythms, dna-binding, nuclear protein, transcription, transcription regulation,
1399	V-CRK SARCOMA VIRUS CT10 ONCOGENE HOMOLOG (AVIAN)-LIKE	9606:Homo sapiens		JNK cascade, MAPKKK cascade, Ras protein signal transduction, biopolymer metabolism, biopolymer modification, cell communication, cell motility, cellular macromolecule metabolism, cellular metabolism, cellular physiological process, cellular process, cellular protein metabolism, establishment of localization, intracellular signaling cascade, localization, localization of cell, locomotion, macromo…	SH3/SH2 adaptor activity, binding, catalytic activity, kinase activity, phosphotransferase activity, alcohol group as acceptor, protein binding, protein binding, bridging, protein kinase activity, protein-tyrosine kinase activity, signal transducer activity, transferase activity, transferase activity, transferring phosphorus-containing groups,	CRKL protein, Crk-like protein, v-crk sarcoma virus CT10 oncogene homolog (avian)-like,	IPR000980:SH2 motif, IPR001452:Src homology-3, IPR011511:Variant SH3,	HSA04010:MAPK SIGNALING PATHWAY, HSA04510:FOCAL ADHESION, HSA04810:REGULATION OF ACTIN CYTOSKELETON, HSA04910:INSULIN SIGNALING PATHWAY,	CRKL,	22q11,	domain:SH2, domain:SH3 1, domain:SH3 2,	h_gleevecpathway:Inhibition of Cellular Proliferation by Gleevec, h_il2rbPathway:IL-2 Receptor Beta Chain in T cell Activation, h_integrinPathway:Integrin Signaling Pathway, h_metPathway:Signaling of Hepatocyte Growth Factor Receptor, h_pyk2Pathway:Links between Pyk2 and Map Kinases,		SM00252:SH2, SM00326:SH3,			SF001740:crk transforming protein,	phosphorylation, sh2 domain, sh3 domain,
5744	PARATHYROID HORMONE-LIKE HORMONE	9606:Homo sapiens		cAMP metabolism, cell communication, cell proliferation, cell-cell signaling, cellular metabolism, cellular physiological process, cellular process, cyclic nucleotide metabolism, development, ectoderm development, epidermis development, interaction between organisms, lactation, metabolism, negative regulation of biological process, negative regulation of cell proliferation, negative regulation of…	binding, calcium ion binding, cation binding, hormone activity, ion binding, metal ion binding, protein binding, receptor binding, signal transducer activity,	PTH-rP, PTHLH protein, PTHLH protein (Fragment), PTHrP, Parathyroid hormone-related protein precursor, Parathyroid hormone-related protein precursor (PTH-rP) (PTHrP) [Contains: PTHrP[1-36]; PTHrP[38-94]; Osteostatin (PTHrP[107-139])], hormone-like protein, hormone-like related preprotein (34 AA) (1792 is 2nd base in codon), parathyroid hormone-like hormone, parathyroid hormone-related protein pre…	IPR001415:Parathyroid hormone, IPR003626:Parathyroid hormone-related protein,		PTHLH,	12p12.1-p11.2,	helix, peptide:Osteostatin, peptide:PTHrP[1-36], peptide:PTHrP[38-94], signal peptide, splice variant,		cell, cytoplasm, extracellular region, extracellular space, intracellular, intracellular membrane-bound organelle, intracellular organelle, membrane-bound organelle, nucleus, organelle,	SM00087:PTH,			SF001833:parathyroid hormone-related protein,	3d-structure, alternative splicing, calcium, cleavage on pair of basic residues, direct protein sequencing, hormone, humoral hypercalcemia, nuclear protein, signal,
5362	PLEXIN A2	9606:Homo sapiens		development,	receptor activity, signal transducer activity,	CDNA FLJ11751 fis, clone HEMBA1005576, moderately similar to Mus musculus plexin 2, CDNA FLJ30634 fis, clone CTONG2002453, Hypothetical protein FLJ11751, KIAA0463 protein, KIAA0463 protein (Fragment), OCT/plexin-A2 protein, OCT/plexin-A2 protein (Fragment), PLXNA2, PLXNA2 protein, PLXNA2 protein (Fragment), hypothetical protein FLJ30634, plexin A2,	IPR001627:Semaphorin/CD100 antigen, IPR002165:Plexin, IPR002909:Cell surface receptor IPT/TIG, IPR003659:Plexin/semaphorin/integrin,	HSA04360:AXON GUIDANCE,	PLXNA2,	1q32.2,			cell, membrane,	SM00423:PSI, SM00429:IPT, SM00630:Sema,
2041	EPH RECEPTOR A1	9606:Homo sapiens		biopolymer metabolism, biopolymer modification, cell communication, cell surface receptor linked signal transduction, cellular macromolecule metabolism, cellular metabolism, cellular physiological process, cellular process, cellular protein metabolism, enzyme linked receptor protein signaling pathway, macromolecule metabolism, metabolism, phosphate metabolism, phosphorus metabolism, phosphorylati…	ATP binding, adenyl nucleotide binding, binding, catalytic activity, ephrin receptor activity, kinase activity, nucleotide binding, phosphotransferase activity, alcohol group as acceptor, protein kinase activity, protein-tyrosine kinase activity, purine nucleotide binding, receptor activity, signal transducer activity, transferase activity, transferase activity, transferring phosphorus-containing…	EPH receptor A1, Ephrin type-A receptor 1 precursor, Ephrin type-A receptor 1 precursor (EC 2.7.1.112) (Tyrosine-protein kinase receptor EPH), Tyrosine-protein kinase receptor EPH, Unknown, ephrin receptor EphA1, kinase receptor precursor (put.); putative, tyrosine kinase, tyrosine kinase eph,	IPR000719:Protein kinase, IPR001090:Ephrin receptor, ligand binding, IPR001245:Tyrosine protein kinase, IPR001426:Receptor tyrosine kinase, class V, IPR001660:Sterile alpha motif SAM, IPR002290:Serine/threonine protein kinase, IPR003961:Fibronectin, type III, IPR006209:EGF-like, IPR008266:Tyrosine protein kinase, active site, IPR013032:EGF-like region,	HSA04360:AXON GUIDANCE,	EPHA1,	7q34,	binding site:ATP, domain:Fibronectin type-III 1, domain:Fibronectin type-III 2, domain:Protein kinase, domain:SAM, glycosylation site:N-linked (GlcNAc...), nucleotide phosphate-binding region:ATP, signal peptide, transmembrane region,		cell, integral to membrane, integral to plasma membrane, intrinsic to membrane, intrinsic to plasma membrane, membrane, plasma membrane,	SM00060:FN3, SM00219:TyrKc, SM00454:SAM, SM00615:EPH_lbd,				atp-binding, glycoprotein, kinase, membrane, nucleotide-binding, phosphorylation, receptor, signal, transferase, transmembrane, tyrosine-protein kinase,
5595	MITOGEN-ACTIVATED PROTEIN KINASE 3	9606:Homo sapiens	100.MAPK_signaling_cascades, 54.T-cell_anergy,	biopolymer metabolism, biopolymer modification, cell communication, cell cycle, cellular macromolecule metabolism, cellular metabolism, cellular physiological process, cellular process, cellular protein metabolism, macromolecule metabolism, metabolism, phosphate metabolism, phosphorus metabolism, phosphorylation, physiological process, primary metabolism, protein amino acid phosphorylation, prote…	ATP binding, MAP kinase activity, adenyl nucleotide binding, binding, cAMP-dependent protein kinase activity, catalytic activity, cyclic nucleotide-dependent protein kinase activity, kinase activity, nucleotide binding, phosphotransferase activity, alcohol group as acceptor, protein binding, protein kinase CK2 activity, protein kinase activity, protein serine/threonine kinase activity, purine nuc…	1, ERK-1, ERT2, Extracellular signal-regulated kinase 1, Extracellular signal-related kinase 1b, Extracellular signal-related kinase 1c, Hypothetical protein, Hypothetical protein (Fragment), Hypothetical protein DKFZp686O0215, Hypothetical protein DKFZp686O0215 (Fragment), Insulin-stimulated MAP2 kinase, MAP kinase 1, MAP kinase 3 (EC 2.7.1.-), MAP kinase 3 (EC 2.7.1.-) ALT_NAMES:extracellular s…	IPR000719:Protein kinase, IPR001245:Tyrosine protein kinase, IPR002290:Serine/threonine protein kinase, IPR003527:MAP kinase, IPR008271:Serine/threonine protein kinase, active site, IPR008349:ERK1/2 MAP kinase, IPR008351:JNK MAP kinase,	HSA04010:MAPK SIGNALING PATHWAY, HSA04320:DORSO-VENTRAL AXIS FORMATION, HSA04350:TGF-BETA SIGNALING PATHWAY, HSA04360:AXON GUIDANCE, HSA04510:FOCAL ADHESION, HSA04520:ADHERENS JUNCTION, HSA04540:GAP JUNCTION, HSA04650:NATURAL KILLER CELL MEDIATED CYTOTOXICITY, HSA04664:FC EPSILON RI SIGNALING PATHWAY, HSA04720:LONG-TERM POTENTIATION, HSA04730:LONG-TERM DEPRESSION, HSA04810:REGULATION OF ACTIN CYT…	MAPK3,	16p12-p11.2,	active site:Proton acceptor, binding site:ATP, domain:Protein kinase, nucleotide phosphate-binding region:ATP,	h_At1rPathway:Angiotensin II mediated activation of JNK Pathway via Pyk2 dependent signaling, h_CCR3Pathway:CCR3 signaling in Eosinophils, h_RacCycDPathway:Influence of Ras and Rho proteins on G1 to S Transition, h_TPOPathway:TPO Signaling Pathway, h_agrPathway:Agrin in Postsynaptic Differentiation, h_bArrestin-srcPathway:Roles of ?-arrestin-dependent Recruitment of Src Kinases in GPCR Signaling,…	cellular component unknown,	SM00220:S_TKc,			SF000564:kinase-related transforming protein,	ATP, atp-binding, cell cycle, kinase, monomer, nucleotide-binding, phosphoprotein, phosphorylation, phosphotransferase, serine/threonine-protein kinase, serine/threonine-specific protein kinase, signal transduction, transferase,
660	BMX NON-RECEPTOR TYROSINE KINASE	9606:Homo sapiens		biopolymer metabolism, biopolymer modification, cell communication, cellular macromolecule metabolism, cellular metabolism, cellular physiological process, cellular process, cellular protein metabolism, development, intracellular signaling cascade, macromolecule metabolism, mesoderm development, metabolism, phosphate metabolism, phosphorus metabolism, phosphorylation, physiological process, prima…	ATP binding, adenyl nucleotide binding, binding, catalytic activity, cation binding, ion binding, kinase activity, metal ion binding, nucleotide binding, phosphotransferase activity, alcohol group as acceptor, protein kinase activity, protein-tyrosine kinase activity, purine nucleotide binding, signal transducer activity, transferase activity, transferase activity, transferring phosphorus-contain…	BMX non-receptor tyrosine kinase, Bone marrow tyrosine kinase gene in chromosome X protein, Cytoplasmic tyrosine-protein kinase BMX, Cytoplasmic tyrosine-protein kinase BMX (EC 2.7.1.112) (Bone marrow tyrosine kinase gene in chromosome X protein) (Epithelial and endothelial tyrosine kinase) (ETK) (NTK38), ETK, Epithelial and endothelial tyrosine kinase, NTK38, cytosolic tyrosine kinase, kinase, p…	IPR000719:Protein kinase, IPR000980:SH2 motif, IPR001245:Tyrosine protein kinase, IPR001562:Tec/Btk, IPR001849:Pleckstrin-like, IPR002290:Serine/threonine protein kinase, IPR008266:Tyrosine protein kinase, active site, IPR011993:Pleckstrin homology-type,		BMX,	Xp22.2,	active site:Proton acceptor, binding site:ATP, domain:PH, domain:Protein kinase, domain:SH2, metal ion-binding site:Zinc, nucleotide phosphate-binding region:ATP, zinc finger region:Btk-type,			SM00107:BTK, SM00219:TyrKc, SM00233:PH, SM00252:SH2,			SF000602:tyrosine-protein kinase, TEC type,	ATP, atp-binding, kinase, metal-binding, nucleotide-binding, phosphorylation, phosphotransferase, sh2 domain, transferase, tyrosine-protein kinase, tyrosine-specific protein kinase, zinc, zinc-finger,
627	BRAIN-DERIVED NEUROTROPHIC FACTOR	9606:Homo sapiens	148.PCAF_GCN5-TFIID-complexes,	development, nervous system development, system development,	binding, growth factor activity, protein binding, receptor binding, signal transducer activity,	BDNF, Brain-derived neurotrophic factor (Fragment), Brain-derived neurotrophic factor BDNF1, Brain-derived neurotrophic factor BDNF2A, Brain-derived neurotrophic factor BDNF2B, Brain-derived neurotrophic factor BDNF2B (Brain-derived neurotrophic factor BDNF2C) (Brain-derived neurotrophic factor BDNF3) (Brain- derived neurotrophic factor BDNF4) (Brain-derived neurotrophic factor BDNF5) (Brain-deri…	IPR002072:Nerve growth factor,	HSA04010:MAPK SIGNALING PATHWAY, HSA05040:HUNTINGTON'S DISEASE,	BDNF,	11p13,	disulfide bond, glycosylation site:N-linked (GlcNAc...), mutagenesis site, signal peptide, site:Cleavage (by S1P),			SM00140:NGF,		ALZHEIMER'S DISEASE, BIPOLAR DISORDER, EPILEPSY, MEMORY PERFORMANCE., NEURODEG, NORMALVARIATION, OBSESSIVE-COMPULSIVE DISORDER, PARKINSON'S DISEASE, PERSONALITY TRAIT AND INTELLIGENCE, PSYCH, SCHIZOPHRENIA,	SF001789:nerve growth factor beta chain,	3d-structure, dimer, direct protein sequencing, disease mutation, glycoprotein, growth factor, signal,
3068	HEPATOMA-DERIVED GROWTH FACTOR (HIGH-MOBILITY GROUP PROTEIN 1-LIKE)	9606:Homo sapiens		cell communication, cell proliferation, cellular physiological process, cellular process, physiological process, signal transduction,	binding, carbohydrate binding, glycosaminoglycan binding, growth factor activity, heparin binding, pattern binding, polysaccharide binding, protein binding, receptor binding, signal transducer activity,	HDGF, HMG-1L2, Hepatoma-derived growth factor (HDGF) (High-mobility group protein 1- like 2) (HMG-1L2), High-mobility group protein 1-like 2, hepatoma-derived growth factor, hepatoma-derived growth factor (high-mobility group protein 1-like),	IPR000313:PWWP,		HDGF,	1q21-q23,	domain:PWWP,		cell, cytoplasm, extracellular region, extracellular space, intracellular,	SM00293:PWWP,			SF018520:Not Yet Assigned,	3d-structure, direct protein sequencing, growth factor, heparin binding, heparin-binding, phosphorylation,
5494	PROTEIN PHOSPHATASE 1A (FORMERLY 2C), MAGNESIUM-DEPENDENT, ALPHA ISOFORM	9606:Homo sapiens		I-kappaB kinase/NF-kappaB cascade, biopolymer metabolism, biopolymer modification, cell communication, cellular macromolecule metabolism, cellular metabolism, cellular physiological process, cellular process, cellular protein metabolism, dephosphorylation, intracellular signaling cascade, macromolecule metabolism, metabolism, phosphate metabolism, phosphorus metabolism, physiological process, pos…	CTD phosphatase activity, binding, calcium-dependent protein serine/threonine phosphatase activity, catalytic activity, cation binding, hydrolase activity, hydrolase activity, acting on ester bonds, ion binding, magnesium ion binding, magnesium-dependent protein serine/threonine phosphatase activity, manganese ion binding, metal ion binding, myosin phosphatase activity, phosphoprotein phosphatase…	IA, PP2C-alpha, Protein phosphatase 1A, Protein phosphatase 1A (Fragment), Protein phosphatase 2C alpha isoform (EC 3.1.3.16) (PP2C-alpha) (IA) (Protein phosphatase 1A), Protein phosphatase 2C isoform alpha, Protein phosphatase 2C isoform alpha (EC 3.1.3.16) (PP2C-alpha) (IA) (Protein phosphatase 1A), phosphoprotein phosphatase (EC 3.1.3.16) 1A-alpha ALT_NAMES:magnesium-dependent protein phosphat…	IPR000222:Protein phosphatase 2C, IPR001932:Protein phosphatase 2C-like, IPR012911:Protein serine/threonine phosphatase 2C, C-terminal,	HSA04010:MAPK SIGNALING PATHWAY,	PPM1A,	14q23.1,	helix, metal ion-binding site:Manganese 1, metal ion-binding site:Manganese 1 (via carbonyl oxygen), metal ion-binding site:Manganese 2, splice variant,		protein complex, protein serine/threonine phosphatase complex, unlocalized protein complex,	SM00332:PP2Cc,			SF018231:human phosphoprotein phosphatase 1A,	3d-structure, alternative splicing, hydrolase, magnesium, manganese, metal-binding, multigene family, phosphoric monoester hydrolase, protein phosphatase, serine/threonine-specific phosphatase,
5727	PATCHED HOMOLOG (DROSOPHILA)	9606:Homo sapiens		cell communication, cell cycle, cell proliferation, cellular physiological process, cellular process, development, morphogenesis, negative regulation of biological process, negative regulation of cellular physiological process, negative regulation of cellular process, negative regulation of physiological process, negative regulation of progression through cell cycle, physiological process, regula…	hedgehog receptor activity, receptor activity, signal transducer activity, transmembrane receptor activity,	Drosophila, PTC, PTC1, PTCH protein, Patched, Patched (Fragment), Patched homolog, Patched protein homolog 1 (PTC1) (PTC), Patched variant, Patched variant (Fragment), Protein patched homolog 1, Tumor suppressor patched L' isoform, Tumor suppressor patched L' isoform (Fragment), Tumor suppressor patched medium isoform, Tumor suppressor patched medium isoform (Fragment), Tumor suppressor patched s…	IPR000731:Sterol-sensing 5TM box, IPR003392:Patched, IPR004766:Patched transmembrane receptor,	HSA04340:HEDGEHOG SIGNALING PATHWAY,	PTCH,	9q22.3,	domain:SSD, glycosylation site:N-linked (GlcNAc...), transmembrane region,	h_ptc1Pathway:Sonic Hedgehog (SHH) Receptor Ptc1 Regulates cell cycle, h_shhPathway:Sonic Hedgehog (Shh) Pathway,	cell, integral to membrane, integral to plasma membrane, intrinsic to membrane, intrinsic to plasma membrane, membrane, plasma membrane,		Defense mechanisms,	CANCER, NEVOID BASAL CELL CARCINOMA SYNDROME ASSOCIATED,	SF004632:Drosophila membrane protein patched,	anti-oncogene, cell cycle, disease mutation, glycoprotein, membrane, receptor, transmembrane,
2101	ESTROGEN-RELATED RECEPTOR ALPHA	9606:Homo sapiens		cellular metabolism, cellular physiological process, cellular process, metabolism, nucleobase, nucleoside, nucleotide and nucleic acid metabolism, physiological process, primary metabolism, regulation of biological process, regulation of cellular metabolism, regulation of cellular physiological process, regulation of cellular process, regulation of metabolism, regulation of nucleobase, nucleoside…	DNA binding, binding, cation binding, ion binding, ligand-dependent nuclear receptor activity, metal ion binding, nucleic acid binding, receptor activity, sequence-specific DNA binding, signal transducer activity, steroid binding, steroid hormone receptor activity, transcription factor activity, transcription regulator activity, transition metal ion binding, zinc ion binding,	ERR-alpha, ESRRA protein, ESRRA protein (Estrogen-related receptor alpha), ESRRA protein (Fragment), Estrogen receptor-like 1, Estrogen-related receptor, alpha, Hypothetical protein, Hypothetical protein (Fragment), Similar to estrogen-related receptor alpha, Similar to estrogen-related receptor alpha (Fragment), Steroid hormone receptor ERR1, Steroid hormone receptor ERR1 (Estrogen-related recep…	IPR000003:Retinoid X receptor, IPR000536:Nuclear hormone receptor, ligand-binding, IPR001628:Nuclear hormone receptor, DNA-binding, IPR001723:Steroid hormone receptor,		ESRRA,	11q13,	DNA-binding region:Nuclear receptor, zinc finger region:NR C4-type,	h_pgc1aPathway:Regulation of PGC-1a,	cell, intracellular, intracellular membrane-bound organelle, intracellular organelle, membrane-bound organelle, nucleus, organelle,	SM00399:ZnF_C4, SM00430:HOLI,				3d-structure, DNA binding, direct protein sequencing, dna-binding, metal-binding, nuclear protein, nucleus, phosphorylation, receptor, steroid hormone receptor, transcription, transcription regulation, zinc, zinc finger, zinc-finger,
27065	DNA SEGMENT ON CHROMOSOME 4 (UNIQUE) 234 EXPRESSED SEQUENCE	9606:Homo sapiens		G-protein coupled receptor protein signaling pathway, cell communication, cell surface receptor linked signal transduction, cellular process, dopamine receptor signaling pathway, signal transduction,	G-protein-coupled receptor binding, binding, dopamine receptor binding, protein binding, receptor binding, signal transducer activity,	Brain neuron cytoplasmic protein 1, D4S234, D4S234E protein, DNA segment on chromosome 4 (unique) 234 expressed sequence, Neuron-specific protein family member 1, Neuron-specific protein family member 1 (Brain neuron cytoplasmic protein 1) (D4S234), protein,	IPR009431:D1 dopamine receptor-interacting,		D4S234E,	4p16.3,	transmembrane region,		Golgi apparatus, Golgi stack, cell, cytoplasm, integral to membrane, intracellular, intracellular membrane-bound organelle, intracellular organelle, intrinsic to membrane, membrane, membrane-bound organelle, nucleus, organelle,				SF002383:neuron specific protein/ calcyon,	golgi stack, membrane, signal-anchor, transmembrane,
4090	SMAD, MOTHERS AGAINST DPP HOMOLOG 5 (DROSOPHILA)	9606:Homo sapiens		BMP signaling pathway, cell communication, cell surface receptor linked signal transduction, cellular metabolism, cellular physiological process, cellular process, development, embryonic development, embryonic pattern specification, enzyme linked receptor protein signaling pathway, metabolism, nucleobase, nucleoside, nucleotide and nucleic acid metabolism, pattern specification, physiological pro…	DNA binding, binding, nucleic acid binding, signal transducer activity, transcription factor activity, transcription regulator activity, transcriptional activator activity,	Hypothetical protein DKFZp781C1895, Hypothetical protein DKFZp781O1323, Hypothetical protein DKFZp781O1323 (Hypothetical protein DKFZp781C1895), JV5-1, MADH5 protein, Mothers against DPP homolog 5, Mothers against decapentaplegic homolog 5, Mothers against decapentaplegic homolog 5 (SMAD 5) (Mothers against DPP homolog 5) (Smad5) (hSmad5) (JV5-1), SMAD 5, SMAD, mothers against DPP homolog 5 (Dros…	IPR001132:Dwarfin protein, IPR003619:Dwarfin protein, A, IPR013019:MAD homology, MH1,	HSA04350:TGF-BETA SIGNALING PATHWAY,	SMAD5,	5q31,	domain:MH1, domain:MH2, mutagenesis site,	h_alkPathway:ALK in cardiac myocytes, h_ctcfPathway:CTCF:First Multivalent Nuclear Factor,	cell, integral to membrane, intracellular, intracellular membrane-bound organelle, intracellular organelle, intrinsic to membrane, membrane, membrane-bound organelle, nucleus, organelle,	SM00523:DWA, SM00524:DWB,				hypothetical protein, multigene family, phosphorylation, transcription, transcription regulation,
membrane'
ENTREZ_GENE_ID	Gene Name	Species	BBID	GOTERM_BP_ALL	GOTERM_MF_ALL	GENE_NAME	INTERPRO_NAME	KEGG_PATHWAY	GENE_SYMBOL	CYTOBAND	UP_SEQ_FEATURE	BIOCARTA	GOTERM_CC_ALL	SMART_NAME	COG_KOG_ONTOLOGY	GENETIC_ASSOCIATION_DB	PIR_SUPERFAMILY_NAME	SP_PIR_KEYWORDS
2554	GAMMA-AMINOBUTYRIC ACID (GABA) A RECEPTOR, ALPHA 1	9606:Homo sapiens		G-protein coupled receptor protein signaling pathway, anion transport, cell communication, cell surface receptor linked signal transduction, cellular physiological process, cellular process, chloride transport, establishment of localization, gamma-aminobutyric acid signaling pathway, inorganic anion transport, ion transport, localization, physiological process, signal transduction, transport,	GABA receptor activity, GABA-A receptor activity, alpha-type channel activity, binding, channel or pore class transporter activity, ion channel activity, ion transporter activity, neurotransmitter binding, neurotransmitter receptor activity, receptor activity, signal transducer activity, transmembrane receptor activity, transporter activity,	GABA(A) receptor, Gamma-aminobutyric acid (GABA) A receptor, alpha 1 variant, Gamma-aminobutyric acid (GABA) A receptor, alpha 1 variant (Fragment), Gamma-aminobutyric-acid receptor alpha-1 subunit precursor, Gamma-aminobutyric-acid receptor alpha-1 subunit precursor (GABA(A) receptor), gamma-amino butyric acid/benzodiazepine receptor alpha chain precursor, gamma-aminobutyric acid (GABA) A recept…	IPR001390:Gamma-aminobutyric-acid A receptor, alpha subunit, IPR005431:Gamma-aminobutyric-acid A receptor, alpha 1 subunit, IPR006028:Gamma-aminobutyric acid A receptor, IPR006029:Neurotransmitter-gated ion-channel transmembrane region, IPR006201:Neurotransmitter-gated ion-channel, IPR006202:Neurotransmitter-gated ion-channel ligand-binding,	HSA04080:NEUROACTIVE LIGAND-RECEPTOR INTERACTION,	GABRA1,	5q34-q35,	disulfide bond, glycosylation site:N-linked (GlcNAc...), signal peptide, transmembrane region,		cell, integral to membrane, integral to plasma membrane, intrinsic to membrane, intrinsic to plasma membrane, membrane, plasma membrane, postsynaptic membrane, synapse,			MAJOR PSYCHOSES, MOOD DISORDER, MOOD DISORDER., MOOD DISORDERS, PSYCH,	SF002443:acetylcholine receptor,	chloride, chloride channel, disease mutation, epilepsy, glycoprotein, ion channel, ion transport, ionic channel, membrane, multigene family, neurotransmitter receptor, postsynaptic membrane, receptor, signal, transmembrane, transmembrane protein, transport,
2902	GLUTAMATE RECEPTOR, IONOTROPIC, N-METHYL D-ASPARTATE 1	9606:Homo sapiens		behavior, calcium ion homeostasis, cation homeostasis, cation transport, cell communication, cell homeostasis, cell ion homeostasis, cell surface receptor linked signal transduction, cell-cell signaling, cellular physiological process, cellular process, di-, tri-valent inorganic cation homeostasis, establishment of localization, glutamate signaling pathway, homeostasis, ion homeostasis, ion trans…	alpha-type channel activity, amine binding, amino acid binding, binding, calcium ion binding, cation binding, cation transporter activity, channel or pore class transporter activity, glutamate binding, glutamate receptor activity, glycine binding, ion binding, ion channel activity, ion transporter activity, ionotropic glutamate receptor activity, magnesium ion binding, metal ion binding, motor ac…	Glutamate [NMDA] receptor subunit zeta 1 precursor, Glutamate [NMDA] receptor subunit zeta 1 precursor (N-methyl-D- aspartate receptor subunit NR1), N-methyl-D-aspartate receptor chain 1 precursor, splice form 3 ALT_NAMES:N-methyl-D-aspartate glutamate receptor channel; NMDAR1 CONTAINS:N-methyl-D-aspartate receptor 1 precursor splice form 2, N-methyl-D-aspartate receptor subunit NR1, NMDA recepto…	IPR001311:Solute-binding protein/glutamate receptor, IPR001320:Ionotropic glutamate receptor, IPR001508:NMDA receptor, IPR001622:K+ channel, pore region, IPR001828:Extracellular ligand-binding receptor,	HSA04020:CALCIUM SIGNALING PATHWAY, HSA04080:NEUROACTIVE LIGAND-RECEPTOR INTERACTION, HSA04720:LONG-TERM POTENTIATION,	GRIN1,	9q34.3,	disulfide bond, glycosylation site:N-linked (GlcNAc...), signal peptide, splice variant, transmembrane region,	h_PDZsPathway:Synaptic Proteins at the Synaptic Junction, h_eponfkbPathway:Erythropoietin mediated neuroprotection through NF-kB,	cell, cell projection, dendrite, growth cone, integral to membrane, integral to plasma membrane, intrinsic to membrane, intrinsic to plasma membrane, ionotropic glutamate receptor complex, membrane, neuron projection, plasma membrane, postsynaptic membrane, protein complex, receptor complex, site of polarized growth, synapse,	SM00079:PBPe,		ALCOHOLISM-RELATED TRAITS, CHEMDEPENDENCY, PSYCH, SCHIZOPHRENIA,		3d-structure, alternative splicing, calcium, glycoprotein, ion transport, ionic channel, magnesium, membrane, phosphoprotein, phosphorylation, postsynaptic membrane, receptor, signal, transmembrane, transmembrane protein, transport,
3482	INSULIN-LIKE GROWTH FACTOR 2 RECEPTOR	9606:Homo sapiens		cell communication, cellular physiological process, cellular process, endocytosis, establishment of localization, localization, physiological process, receptor mediated endocytosis, signal transduction, transport, vesicle-mediated transport,	catalytic activity, kinase activity, phosphotransferase activity, alcohol group as acceptor, protein kinase activity, protein-tyrosine kinase activity, receptor activity, signal transducer activity, transferase activity, transferase activity, transferring phosphorus-containing groups, transmembrane receptor activity, transporter activity,	300 kDa mannose 6-phosphate receptor, 6-phosphate receptor, CD222 antigen, CI Man-6-P receptor, CI-MPR, Cation-independent mannose-6-phosphate receptor precursor, Cation-independent mannose-6-phosphate receptor precursor (CI Man-6-P receptor) (CI-MPR) (M6PR) (Insulin-like growth factor II receptor) (300 kDa mannose 6-phosphate receptor) (MPR 300) (MPR300) (CD222 antigen), IGF-II receptor, Insulin…	IPR000479:Cation-independent mannose-6-phosphate receptor, IPR000562:Type II fibronectin, collagen-binding,		IGF2R,	6q26,	disulfide bond, domain:Fibronectin type-II, glycosylation site:N-linked (GlcNAc...), repeat:1, repeat:10, repeat:11, repeat:12, repeat:13, repeat:14, repeat:15, repeat:2, repeat:3, repeat:4, repeat:5, repeat:6, repeat:7, repeat:8, repeat:9, signal peptide, transmembrane region,		Golgi apparatus, Golgi-associated vesicle, cell, clathrin-coated vesicle, coated vesicle, cytoplasm, cytoplasmic membrane-bound vesicle, cytoplasmic vesicle, endosome, integral to membrane, integral to plasma membrane, intracellular, intracellular membrane-bound organelle, intracellular organelle, intrinsic to membrane, intrinsic to plasma membrane, lysosome, lytic vacuole, membrane, membrane-bou…	SM00059:FN2,			SF036993:cation independent mannose 6-phosphate receptor,	3d-structure, direct protein sequencing, glycoprotein, lysosome, membrane, receptor, signal, transmembrane, transport,
998	CELL DIVISION CYCLE 42 (GTP BINDING PROTEIN, 25KDA)	9606:Homo sapiens	101.Gprot_coupled_Rec_MAP_Kinase, 82.TCR_and_Cap_or_SMAC,	G1 phase, actin cytoskeleton organization and biogenesis, actin filament organization, actin filament-based process, cell communication, cell cycle, cell differentiation, cell division, cell growth, cell organization and biogenesis, cell projection biogenesis, cell projection organization and biogenesis, cellular morphogenesis, cellular physiological process, cellular process, cytoskeleton organi…	GTP binding, GTPase activity, binding, catalytic activity, guanyl nucleotide binding, hydrolase activity, hydrolase activity, acting on acid anhydrides, hydrolase activity, acting on acid anhydrides, in phosphorus-containing anhydrides, nucleoside-triphosphatase activity, nucleotide binding, protein binding, purine nucleotide binding, pyrophosphatase activity,	Cell division control protein 42 homolog (G25K GTP-binding protein), Cell division control protein 42 homolog precursor, Cell division cycle 42, Cell division cycle 42 (GTP binding protein, 25kDa) (Fragment), G25K GTP-binding protein, GTP binding protein, 25kDa, GTP-binding protein G25K, brain splice form ALT_NAMES:CDC42, brain splice form, GTP-binding protein G25K, placental splice form, GTP-bin…	IPR001806:Ras GTPase, IPR003577:Ras small GTPase, Ras type, IPR003578:Ras small GTPase, Rho type, IPR003579:Ras small GTPase, Rab type, IPR005225:Small GTP-binding protein domain, IPR012531:BB1,	HSA04010:MAPK SIGNALING PATHWAY, HSA04360:AXON GUIDANCE, HSA04510:FOCAL ADHESION, HSA04520:ADHERENS JUNCTION, HSA04530:TIGHT JUNCTION, HSA04660:T CELL RECEPTOR SIGNALING PATHWAY, HSA04670:LEUKOCYTE TRANSENDOTHELIAL MIGRATION, HSA04810:REGULATION OF ACTIN CYTOSKELETON, HSA05120:EPITHELIAL CELL SIGNALING IN HELICOBACTER PYLORI INFECTION,	CDC42,	1p36.1,	helix, lipid moiety-binding region:S-geranylgeranyl cysteine, mutagenesis site, nucleotide phosphate-binding region:GTP, propeptide:Removed in mature form, splice variant,	h_agrPathway:Agrin in Postsynaptic Differentiation, h_cdc42racPathway:Role of PI3K subunit p85 in regulation of Actin Organization and Cell Migration, h_malPathway:Role of MAL in Rho-Mediated Activation of SRF, h_p38mapkPathway:p38 MAPK Signaling Pathway, h_rasPathway:Ras Signaling Pathway, h_salmonellaPathway:How does salmonella hijack a cell,	cell, cell projection, cytoplasm, filopodium, intracellular, membrane, plasma membrane,	SM00174:RHO,			SF001710:Rab protein, SF037169:Not Yet Assigned,	3d-structure, GTP binding, P-loop, alternative splicing, cell cycle, cell division, direct protein sequencing, growth regulation, gtp-binding, lipoprotein, membrane, methylated carboxyl end, methylation, nucleotide binding, nucleotide-binding, prenylated cysteine, prenylation,
657	BONE MORPHOGENETIC PROTEIN RECEPTOR, TYPE IA	9606:Homo sapiens		biopolymer metabolism, biopolymer modification, cell communication, cell surface receptor linked signal transduction, cellular macromolecule metabolism, cellular metabolism, cellular physiological process, cellular process, cellular protein metabolism, enzyme linked receptor protein signaling pathway, macromolecule metabolism, metabolism, phosphate metabolism, phosphorus metabolism, phosphorylati…	ATP binding, adenyl nucleotide binding, binding, cAMP-dependent protein kinase activity, catalytic activity, cation binding, cyclic nucleotide-dependent protein kinase activity, ion binding, kinase activity, magnesium ion binding, manganese ion binding, metal ion binding, nucleotide binding, phosphotransferase activity, alcohol group as acceptor, protein kinase CK2 activity, protein kinase activi…	ALK-3, Activin receptor-like kinase 3, Bone morphogenetic protein receptor type IA precursor, Bone morphogenetic protein receptor type IA precursor (EC 2.7.1.37) (Serine/threonine-protein kinase receptor R5) (SKR5) (Activin receptor-like kinase 3) (ALK-3) (CD292 antigen), CD292 antigen, SKR5, Serine/threonine-protein kinase receptor R5, bone morphogenetic protein receptor, type IA,	IPR000333:Activin type II receptor, IPR000472:TGF-beta receptor/activin receptor, type I/II, IPR000719:Protein kinase, IPR001245:Tyrosine protein kinase, IPR002290:Serine/threonine protein kinase, IPR003605:TGF beta receptor, GS motif, IPR008271:Serine/threonine protein kinase, active site,	HSA04060:CYTOKINE-CYTOKINE RECEPTOR INTERACTION, HSA04350:TGF-BETA SIGNALING PATHWAY,	BMPR1A,	10q22.3,	active site:Proton acceptor, binding site:ATP, disulfide bond, domain:Protein kinase, glycosylation site:N-linked (GlcNAc...), nucleotide phosphate-binding region:ATP, signal peptide, transmembrane region,	h_alkPathway:ALK in cardiac myocytes,	cell, integral to membrane, intrinsic to membrane, membrane,	SM00467:GS,				3d-structure, ATP, atp-binding, disease mutation, glycoprotein, kinase, magnesium, manganese, membrane, metal-binding, nucleotide-binding, receptor, serine/threonine-protein kinase, signal, transferase, transmembrane,
575	BRAIN-SPECIFIC ANGIOGENESIS INHIBITOR 1	9606:Homo sapiens		G-protein coupled receptor protein signaling pathway, axonogenesis, cell adhesion, cell communication, cell development, cell differentiation, cell organization and biogenesis, cell proliferation, cell surface receptor linked signal transduction, cellular morphogenesis, cellular morphogenesis during differentiation, cellular physiological process, cellular process, development, morphogenesis, neg…	G-protein coupled receptor activity, binding, protein binding, receptor activity, secretin-like receptor activity, signal transducer activity, transmembrane receptor activity,	Brain-specific angiogenesis inhibitor 1 precursor, brain-specific angiogenesis inhibitor 1, brain-specific angiogenesis inhibitor 1 ALT_NAMES:BAI1 protein,	IPR000203:GPS, IPR000832:GPCR, family 2, secretin-like, IPR000884:Thrombospondin, type I, IPR001879:Hormone receptor, extracellular, IPR008077:Brain-specific angiogenesis inhibitor, IPR008085:Thrombospondin, subtype 1,		BAI1,	8q24,	disulfide bond, domain:GPS, domain:TSP type-1 1, domain:TSP type-1 2, domain:TSP type-1 3, domain:TSP type-1 4, domain:TSP type-1 5, glycosylation site:N-linked (GlcNAc...), signal peptide, transmembrane region,		cell, cell junction, integral to membrane, integral to plasma membrane, intercellular junction, intrinsic to membrane, intrinsic to plasma membrane, membrane, plasma membrane,	SM00008:HormR, SM00209:TSP1, SM00303:GPS,				cell adhesion, g-protein coupled receptor, glycoprotein, membrane, receptor, signal, transducer, transmembrane,
6712	SPECTRIN, BETA, NON-ERYTHROCYTIC 2	9606:Homo sapiens		actin cytoskeleton organization and biogenesis, actin filament capping, actin filament depolymerization, actin filament-based process, actin polymerization and/or depolymerization, barbed-end actin filament capping, cell organization and biogenesis, cellular macromolecule metabolism, cellular metabolism, cellular physiological process, cellular process, cellular protein metabolism, cytoskeleton o…	actin binding, binding, cytoskeletal protein binding, protein binding, structural constituent of cytoskeleton, structural molecule activity,	Beta-III spectrin, III spectrin, Spectrin beta chain, brain 2, Spectrin beta chain, brain 2 (Spectrin, non-erythroid beta chain 2) (Beta-III spectrin), Spectrin, non-erythroid beta chain 2, spectrin, beta, non-erythrocytic 2,	IPR001589:Actin-binding, actinin-type, IPR001605:Spectrin/pleckstrin-like, IPR001715:Calponin-like actin-binding, IPR001849:Pleckstrin-like, IPR002017:Spectrin repeat, IPR011993:Pleckstrin homology-type,		SPTBN2,	11q13,	domain:Actin-binding, domain:CH 1, domain:CH 2, domain:PH, repeat:Spectrin 1, repeat:Spectrin 10, repeat:Spectrin 11, repeat:Spectrin 12, repeat:Spectrin 13, repeat:Spectrin 14, repeat:Spectrin 15, repeat:Spectrin 16, repeat:Spectrin 17, repeat:Spectrin 2, repeat:Spectrin 3, repeat:Spectrin 4, repeat:Spectrin 5, repeat:Spectrin 6, repeat:Spectrin 7, repeat:Spectrin 8, repeat:Spectrin 9, splice va…		actin cytoskeleton, cell, cell cortex, cortical actin cytoskeleton, cortical cytoskeleton, cytoplasm, cytoskeleton, intracellular, intracellular non-membrane-bound organelle, intracellular organelle, membrane, non-membrane-bound organelle, organelle, spectrin,	SM00033:CH, SM00150:SPEC, SM00233:PH,				3d-structure, actin capping, actin-binding, alternative splicing, cytoskeleton, membrane,
599	BCL2-LIKE 2	9606:Homo sapiens		anti-apoptosis, apoptosis, cell death, cellular physiological process, cellular process, death, gametogenesis, male gamete generation, negative regulation of apoptosis, negative regulation of biological process, negative regulation of cellular physiological process, negative regulation of cellular process, negative regulation of physiological process, negative regulation of programmed cell death,…	binding, protein binding,	Apoptosis regulator Bcl-W, Apoptosis regulator Bcl-W (Bcl-2-like 2 protein), BCL2-like 2, Bcl-2-like 2 protein, Unknown,	IPR000712:Apoptosis regulator Bcl-2, BH, IPR002475:BCL2-like apoptosis inhibitor, IPR003093:Apoptosis regulator Bcl-2 protein, BH4, IPR012238:Bcl2 related apoptosis regulator, IPR013280:Apoptosis regulator, Bcl-W,		BCL2L2,	14q11.2-q12,			cell, cytoplasm, intracellular, intracellular membrane-bound organelle, intracellular organelle, membrane, membrane-bound organelle, mitochondrion, organelle,	SM00265:BH4, SM00337:BCL,			SF001714:Bcl2 related apoptosis regulator,	3d-structure, apoptosis, membrane, mitochondrion,
1362	CARBOXYPEPTIDASE D	9606:Homo sapiens		cellular macromolecule metabolism, cellular metabolism, cellular physiological process, cellular process, cellular protein metabolism, macromolecule metabolism, metabolism, physiological process, primary metabolism, protein metabolism, proteolysis,	binding, carboxypeptidase A activity, carboxypeptidase D activity, carboxypeptidase activity, catalytic activity, cation binding, exopeptidase activity, hydrolase activity, ion binding, metal ion binding, metallocarboxypeptidase D activity, metallocarboxypeptidase activity, metalloexopeptidase activity, peptidase activity, serine carboxypeptidase activity, serine-type peptidase activity, transiti…	Carboxypeptidase D precursor (EC 3.4.17.22) (Metallocarboxypeptidase D) (gp180), D, D, precursor, Metallocarboxypeptidase D, carboxypeptidase D, carboxypeptidase D precursor, gp180,	IPR000834:Peptidase M14, carboxypeptidase A,		CPD,	17p11.1-q11.2,	active site:Nucleophile 1, active site:Nucleophile 2, glycosylation site:N-linked (GlcNAc...), lipid moiety-binding region:S-palmitoyl cysteine, metal ion-binding site:Zinc 1, metal ion-binding site:Zinc 2, signal peptide, transmembrane region,		cell, cell fraction, integral to membrane, intrinsic to membrane, membrane, membrane fraction,	SM00631:Zn_pept,				carboxypeptidase, glycoprotein, hydrolase, lipoprotein, membrane, metal-binding, metalloprotease, palmitate, protease, signal, transmembrane, zinc,
8828	NEUROPILIN 2	9606:Homo sapiens		angiogenesis, axon guidance, axonogenesis, blood vessel development, blood vessel morphogenesis, cell adhesion, cell development, cell differentiation, cell migration, cell motility, cell organization and biogenesis, cellular metabolism, cellular morphogenesis, cellular morphogenesis during differentiation, cellular physiological process, cellular process, development, electron transport, establi…	catalytic activity, electron transporter activity, kinase activity, phosphotransferase activity, alcohol group as acceptor, protein kinase activity, protein-tyrosine kinase activity, receptor activity, signal transducer activity, transferase activity, transferase activity, transferring phosphorus-containing groups, transmembrane receptor activity, transporter activity, vascular endothelial growth…	Hypothetical protein DKFZp686J1169, Hypothetical protein NRP2, Hypothetical protein NRP2 (Fragment), NRP2 protein, Neuropilin 2, isoform 5, Neuropilin-2 precursor, Neuropilin-2 precursor (Vascular endothelial cell growth factor 165 receptor 2), Neuropilin-2 soluble isoform 9, Neuropilin-2a(17), Neuropilin-2a(22), Neuropilin-2b(0), Neuropilin-2b(0) (Neuropilin 2, isoform 5), Neuropilin-2b(5), Neur…	IPR000421:Coagulation factor 5/8 type, C-terminal, IPR000859:CUB, IPR000998:MAM, IPR006662:Thioredoxin-related,		NRP2,	2q33.3,	disulfide bond, domain:CUB 1, domain:CUB 2, domain:F5/8 type C 1, domain:F5/8 type C 2, domain:MAM, glycosylation site:N-linked (GlcNAc...), signal peptide, splice variant, transmembrane region,		cell, cell fraction, integral to membrane, intrinsic to membrane, membrane, membrane fraction,	SM00042:CUB, SM00137:MAM, SM00231:FA58C,			SF036960:neuropilin,	alternative splicing, developmental protein, differentiation, glycoprotein, membrane, neurogenesis, receptor, signal, transmembrane,
7049	TRANSFORMING GROWTH FACTOR, BETA RECEPTOR III (BETAGLYCAN, 300KDA)	9606:Homo sapiens		cell communication, cell surface receptor linked signal transduction, cellular process, development, enzyme linked receptor protein signaling pathway, signal transduction, transforming growth factor beta receptor signaling pathway, transmembrane receptor protein serine/threonine kinase signaling pathway,	binding, carbohydrate binding, chondroitin sulfate proteoglycan, glycosaminoglycan binding, obsolete molecular function, pattern binding, polysaccharide binding, receptor activity, signal transducer activity,	Betaglycan, TGF-beta receptor type III precursor, TGF-beta receptor type III precursor (TGFR-3) (Transforming growth factor beta receptor III) (Betaglycan), TGFR-3, Transforming growth factor beta receptor III, Unknown, growth factor, beta receptor III (betaglycan, 300kDa), transforming growth factor beta receptor type III precursor, transforming growth factor beta receptor type III precursor ALT…	IPR001507:Endoglin/CD105 antigen,		TGFBR3,	1p33-p32,	glycosylation site:N-linked (GlcNAc...), glycosylation site:O-linked (Xyl...) (glycosaminoglycan), signal peptide, transmembrane region,	h_alkPathway:ALK in cardiac myocytes, h_ctcfPathway:CTCF:First Multivalent Nuclear Factor, h_tob1Pathway:Role of Tob in T-cell activation,	cell, integral to membrane, intrinsic to membrane, membrane,	SM00241:ZP,			SF002558:transforming growth factor beta receptor type III,	chondroitin sulfate proteoglycan, glycoprotein, membrane, proteoglycan, receptor, signal, transmembrane, transmembrane protein,
6376	CHEMOKINE (C-X3-C MOTIF) LIGAND 1	9606:Homo sapiens	109.Chemokine_families,	behavior, calcium-independent cell-cell adhesion, cell activation, cell adhesion, cell communication, cell migration, cell motility, cell surface receptor linked signal transduction, cell-cell adhesion, cellular extravasation, cellular physiological process, cellular process, chemotaxis, cytokine and chemokine mediated signaling pathway, defense response, establishment of localization, immune cel…	G-protein-coupled receptor binding, binding, chemokine activity, chemokine receptor binding, cytokine activity, protein binding, receptor binding, signal transducer activity,	CX3C membrane-anchored chemokine, CX3CL1, CX3CL1 protein, Chemokine (C-X3-C motif) ligand 1 variant, Chemokine (C-X3-C motif) ligand 1 variant (Fragment), Fractalkine precursor, Fractalkine precursor (CX3CL1) (Neurotactin) (CX3C membrane-anchored chemokine) (Small inducible cytokine D1), Neurotactin, Small inducible cytokine D1, chemokine (C-X3-C motif) ligand 1,	IPR001811:Small chemokine, interleukin-8-like, IPR008097:Fractalkine/neurotactin,	HSA04060:CYTOKINE-CYTOKINE RECEPTOR INTERACTION,	CX3CL1,	16q13,	disulfide bond, glycosylation site:N-linked (GlcNAc...), signal peptide, site:Cleavage site of soluble form, transmembrane region,		cell, cell surface, extracellular region, extracellular space, integral to membrane, intrinsic to membrane, membrane,	SM00199:SCY,				3d-structure, cell adhesion, cytokine, glycoprotein, membrane, signal, transmembrane,
53916	RAB4B, MEMBER RAS ONCOGENE FAMILY	9606:Homo sapiens		cell communication, cellular physiological process, cellular process, establishment of localization, establishment of protein localization, intracellular signaling cascade, localization, physiological process, protein localization, protein transport, signal transduction, small GTPase mediated signal transduction, transport, vesicle-mediated transport,	GTP binding, GTPase activity, binding, catalytic activity, guanyl nucleotide binding, hydrolase activity, hydrolase activity, acting on acid anhydrides, hydrolase activity, acting on acid anhydrides, in phosphorus-containing anhydrides, nucleoside-triphosphatase activity, nucleotide binding, purine nucleotide binding, pyrophosphatase activity,	Hypothetical protein, RAB4B, member RAS oncogene family, Ras-related protein Rab-4B, Unknown,	IPR001806:Ras GTPase, IPR002041:GTP-binding nuclear protein Ran, IPR003577:Ras small GTPase, Ras type, IPR003578:Ras small GTPase, Rho type, IPR003579:Ras small GTPase, Rab type, IPR005225:Small GTP-binding protein domain,		RAB4B,	19q13.2,	lipid moiety-binding region:S-geranylgeranyl cysteine, nucleotide phosphate-binding region:GTP, splice variant,		cell, intracellular, membrane,	SM00175:RAB,			SF001710:Rab protein,	alternative splicing, gtp-binding, lipoprotein, membrane, nucleotide-binding, prenylation, protein transport, transport,
351	AMYLOID BETA (A4) PRECURSOR PROTEIN (PEPTIDASE NEXIN-II, ALZHEIMER DISEASE)	9606:Homo sapiens	12.IL-6_type_cytok-signal-transduct, 151.pro-apoptotic_actions_of_altered_APP&PS1,	Notch signaling pathway, apoptosis, cation homeostasis, cell adhesion, cell communication, cell death, cell homeostasis, cell ion homeostasis, cell surface receptor linked signal transduction, cellular metabolism, cellular physiological process, cellular process, copper ion homeostasis, death, di-, tri-valent inorganic cation homeostasis, electron transport, endocytosis, establishment of localiza…	amyloid protein, binding, carbohydrate binding, cation binding, copper ion binding, endopeptidase inhibitor activity, enzyme inhibitor activity, enzyme regulator activity, glycosaminoglycan binding, heme binding, heparin binding, ion binding, iron ion binding, metal ion binding, obsolete molecular function, pattern binding, polysaccharide binding, protease inhibitor activity, protein binding, ser…	A4, ABPP, APP, APP protein, APPI, Alzheimer disease amyloid protein, Alzheimer's disease amyloid beta protein precursor [validated] ALT_NAMES:Alzheimer's disease amyloid A4 protein; coagulation factor XIa inhibitor; proteinase nexin II (PN-II) CONTAINS:amyloid beta protein long, plaque form; amyloid beta protein short, vascular form; amyloid protein precursor splice form APP(695); amyloid protein…	IPR001255:Beta-amyloid peptide (beta-APP), IPR002223:Proteinase inhibitor I2, Kunitz metazoa, IPR008154:Amyloid A4 extracellular region, IPR008155:Amyloidogenic glycoprotein, IPR012282:Cytochrome c region,	HSA01510:NEURODEGENERATIVE DISORDERS, HSA05010:ALZHEIMER'S DISEASE,	APP,	21q21.2,	disulfide bond, domain:BPTI/Kunitz inhibitor, glycosylation site:N-linked (GlcNAc...), glycosylation site:O-linked (Xyl...) (chondroitin sulfate); in L-APP isoforms, metal ion-binding site:Copper, metal ion-binding site:Copper or zinc, mutagenesis site, peptide:P3(40), peptide:P3(42), signal peptide, site:Cleavage (by alpha-secretase), site:Cleavage (by beta-secretase), site:Cleavage (by caspase-…	h_appPathway:Generation of amyloid b-peptide by PS1, h_p35alzheimersPathway:Deregulation of CDK5 in Alzheimers Disease, h_plateletAppPathway:Platelet Amyloid Precursor Protein Pathway,	cell, cell surface, coated pit, extracellular region, integral to membrane, integral to plasma membrane, intrinsic to membrane, intrinsic to plasma membrane, membrane, plasma membrane,	SM00006:A4_EXTRA, SM00131:KU,	DNA replication, recombination, and repair,	ALZHEIMER DISEASE, ALZHEIMER'S DISEASE, LEWY BODY FORMATION, NEURODEG,	SF002381:Alzheimer's disease amyloid beta protein,	3d-structure, Alzheimer disease, Down's syndrome, alternative splicing, alzheimer's disease, amyloid, apoptosis, cell adhesion, coated pits, copper, direct protein sequencing, disease mutation, endocytosis, glycoprotein, heparin-binding, iron, membrane, metal-binding, notch signaling pathway, phosphorylation, protease inhibitor, proteoglycan, serine protease inhibitor, serine proteinase inhibitor…
491	ATPASE, CA++ TRANSPORTING, PLASMA MEMBRANE 2	9606:Homo sapiens		calcium ion transport, cation transport, cellular physiological process, cellular process, di-, tri-valent inorganic cation transport, establishment of localization, ion transport, localization, metabolism, metal ion transport, physiological process, transport,	ATP binding, ATPase activity, ATPase activity, coupled, ATPase activity, coupled to movement of substances, ATPase activity, coupled to transmembrane movement of ions, ATPase activity, coupled to transmembrane movement of ions, phosphorylative mechanism, ATPase activity, coupled to transmembrane movement of substances, P-P-bond-hydrolysis-driven transporter activity, adenyl nucleotide binding, bi…	ATP2B2 variant protein, ATP2B2 variant protein (Fragment), ATPase, Ca++ transporting, plasma membrane 2, PMCA2, PMCA2 (Fragment), Plasma membrane Ca(2+)-ATPase isoform 2, Plasma membrane Ca(2+)-ATPase isoform 2 (Fragment), Plasma membrane calcium ATPase isoform 2, Plasma membrane calcium pump isoform 2, Plasma membrane calcium-transporting ATPase 2, Plasma membrane calcium-transporting ATPase 2 (…	IPR001757:ATPase, P-type, K/Mg/Cd/Cu/Zn/Na/Ca/Na/H-transporter, IPR004014:ATPase, P-type cation-transporter, N-terminal, IPR005834:Haloacid dehalogenase-like hydrolase, IPR006068:ATPase, P-type cation-transporter, C-terminal, IPR006069:ATPase, P-type cation exchange, alpha subunit, IPR006408:Calcium-translocating P-type ATPase, PMCA-type, IPR008250:E1-E2 ATPase-associated region,	HSA04020:CALCIUM SIGNALING PATHWAY,	ATP2B2,	3p25.3,	active site:4-aspartylphosphate intermediate, metal ion-binding site:Magnesium, splice variant, transmembrane region,		cell, integral to membrane, intrinsic to membrane, membrane, plasma membrane,		General function prediction only, Inorganic ion transport and metabolism,		SF001297:Na(+)/K(+)-transporting ATPase alpha chain,	ATP, alternative splicing, atp-binding, calcium, calcium transport, calmodulin-binding, hydrolase, ion transport, magnesium, membrane, metal-binding, multigene family, nucleotide-binding, phosphorylation, transmembrane, transport,
5979	RET PROTO-ONCOGENE (MULTIPLE ENDOCRINE NEOPLASIA AND MEDULLARY THYROID CARCINOMA 1, HIRSCHSPRUNG DISEASE)	9606:Homo sapiens		biopolymer metabolism, biopolymer modification, cell adhesion, cell communication, cell surface receptor linked signal transduction, cell-cell adhesion, cellular macromolecule metabolism, cellular metabolism, cellular physiological process, cellular process, cellular protein metabolism, development, gut development, homophilic cell adhesion, macromolecule metabolism, metabolism, midgut developmen…	ATP binding, adenyl nucleotide binding, binding, cAMP-dependent protein kinase activity, cAMP-dependent protein kinase regulator activity, calcium ion binding, catalytic activity, cation binding, cyclic nucleotide-dependent protein kinase activity, enzyme regulator activity, ion binding, kinase activity, kinase regulator activity, metal ion binding, nucleotide binding, phosphotransferase activity…	C-ret, Proto-oncogene tyrosine-protein kinase receptor ret precursor, Proto-oncogene tyrosine-protein kinase receptor ret precursor (EC 2.7.1.112) (C-ret), RET protein, RET proto-oncogene tyrosine kinase receptor, RET proto-oncogene tyrosine kinase receptor (Fragment), RET tyrosine kinase receptor, RET tyrosine kinase receptor (Fragment), RET tyrosine kinase/cAMP protein kinase A subunit RI, RET …	IPR000595:Cyclic nucleotide-binding, IPR000719:Protein kinase, IPR001245:Tyrosine protein kinase, IPR002126:Cadherin, IPR002290:Serine/threonine protein kinase, IPR002373:cAMP-dependent protein kinase, IPR003117:cAMP-dependent protein kinase regulator, type II PKA R subunit, IPR008266:Tyrosine protein kinase, active site,		RET,	10q11.2,	active site:Proton acceptor, binding site:ATP, domain:Cadherin, domain:Protein kinase, glycosylation site:N-linked (GlcNAc...), nucleotide phosphate-binding region:ATP, signal peptide, site:Breakpoint for translocation to form RET-CCDC6; RET-GOLGA5; RET-TIF1 and RET-TRIM33 oncogenes, transmembrane region,		cAMP-dependent protein kinase complex, cell, integral to membrane, intracellular, intrinsic to membrane, membrane, protein complex,	SM00100:cNMP, SM00219:TyrKc, SM00394:RIIa,		C-CELL HYPERPLASIA, CANCER, CUTANEOUS LICHEN AMYLOIDOSIS., GERMLINE MUTATIONS, HIRSCHSPRUNG DISEASE, HIRSCHSPRUNG'S DISEASE, MEDULLARY SPONGE KIDNEY DISEASE, MULTIPLE ENDOCRINE NEOPLASIA, PAPILLARY THYROID CANCER, SPORADIC PHEOCHROMOCYTOMA,	SF000631:Tyrosine-protein kinase, receptor proto-oncogene RET type,	ATP, atp-binding, calcium, cgmp, cgmp-binding, chromosomal translocation, disease mutation, glycoprotein, hirschsprung disease, kinase, membrane, nucleotide-binding, phosphorylation, phosphotransferase, proto-oncogene, receptor, signal, transferase, transforming protein, transmembrane, transmembrane protein, tyrosine-protein kinase, tyrosine-specific protein kinase,
3037	HYALURONAN SYNTHASE 2	9606:Homo sapiens			UDP-glycosyltransferase activity, catalytic activity, hyaluronan synthase activity, transferase activity, transferase activity, transferring glycosyl groups, transferase activity, transferring hexosyl groups,	HA synthase 2, Hyaluronan synthase 2 (EC 2.4.1.212) (Hyaluronate synthase 2) (Hyaluronic acid synthase 2) (HA synthase 2), Hyaluronate synthase 2, Hyaluronic acid synthase 2, hyaluronan synthase 2,	IPR001173:Glycosyl transferase, family 2,		HAS2,	8q24.12,	transmembrane region,		cell, integral to membrane, integral to plasma membrane, intrinsic to membrane, intrinsic to plasma membrane, membrane, plasma membrane,					glycosyltransferase, membrane, multigene family, transferase, transmembrane,
6558	SOLUTE CARRIER FAMILY 12 (SODIUM/POTASSIUM/CHLORIDE TRANSPORTERS), MEMBER 2	9606:Homo sapiens		amine transport, amino acid transport, anion transport, carboxylic acid transport, cation transport, cellular physiological process, cellular process, chloride transport, establishment of localization, inorganic anion transport, ion transport, localization, metal ion transport, monovalent inorganic cation transport, organic acid transport, physiological process, potassium ion transport, sodium io…	alkali metal ion binding, amine transporter activity, amino acid transporter activity, anion transporter activity, anion:cation symporter activity, binding, carboxylic acid transporter activity, carrier activity, cation binding, cation transporter activity, cation:chloride symporter activity, electrochemical potential-driven transporter activity, ion binding, ion transporter activity, metal ion b…	Basolateral Na-K-Cl symporter, Bumetanide-sensitive sodium-(potassium)-chloride cotransporter 1, SLC12A2 protein, Solute carrier family 12 (Sodium/potassium/chloride transporters), member 2 variant, Solute carrier family 12 (Sodium/potassium/chloride transporters), member 2 variant (Fragment), Solute carrier family 12 member 2, Solute carrier family 12 member 2 (Bumetanide-sensitive sodium- (pota…	IPR002293:Amino acid/polyamine transporter I, IPR002443:Na-K-Cl co-transporter, IPR002444:Na-K-Cl co-transporter 1, IPR004841:Amino acid permease-associated region, IPR004842:Na-K-Cl cotransporter superfamily,		SLC12A2,	5q23.3,	glycosylation site:N-linked (GlcNAc...), splice variant, transmembrane region,		cell, cell fraction, integral to membrane, integral to plasma membrane, intrinsic to membrane, intrinsic to plasma membrane, membrane, membrane fraction, plasma membrane,				SF015575:rat bumetanide-sensitive Na+/K+/Cl-cotransport protein,	alternative splicing, glycoprotein, ion transport, membrane, potassium, potassium transport, sodium, sodium transport, symport, transmembrane, transport,
84258	SYNAPTOTAGMIN III	9606:Homo sapiens		cellular physiological process, cellular process, establishment of localization, localization, physiological process, transport,	binding, calcium ion binding, cation binding, ion binding, metal ion binding, transporter activity,	Synaptotagmin-3, Synaptotagmin-3 (Synaptotagmin III) (SytIII), SytIII, protein, synaptotagmin III,	IPR000008:C2, IPR001565:Synaptotagmin, IPR002149:A-latrotoxin receptor interaction,		SYT3,	19q, 19q13.33,	domain:C2 1, domain:C2 2, metal ion-binding site:Calcium 1, metal ion-binding site:Calcium 1 (via carbonyl oxygen), metal ion-binding site:Calcium 2, metal ion-binding site:Calcium 3, transmembrane region,		cell, clathrin-coated vesicle, coated vesicle, cytoplasm, cytoplasmic membrane-bound vesicle, cytoplasmic vesicle, integral to membrane, intracellular, intracellular membrane-bound organelle, intracellular organelle, intrinsic to membrane, membrane, membrane-bound organelle, membrane-bound vesicle, organelle, synapse, synaptic vesicle, vesicle,	SM00239:C2,			SF002385:B/K protein/synaptotagmin, SF500233:synaptotagmin,	calcium, membrane, metal-binding, synapse, transmembrane,
6532	SOLUTE CARRIER FAMILY 6 (NEUROTRANSMITTER TRANSPORTER, SEROTONIN), MEMBER 4	9606:Homo sapiens		amine transport, cell communication, cell-cell signaling, cellular physiological process, cellular process, establishment of localization, localization, monoamine transport, neurophysiological process, neurotransmitter transport, neurotransmitter uptake, organismal physiological process, physiological process, regulation of neurotransmitter levels, serotonin transport, synaptic transmission, tran…	amine transporter activity, binding, carrier activity, cation transporter activity, electrochemical potential-driven transporter activity, ion transporter activity, monoamine transporter activity, neurotransmitter transporter activity, neurotransmitter:sodium symporter activity, porter activity, protein binding, serotonin transporter activity, serotonin:sodium symporter activity, solute:cation sy…	5HT transporter, 5HTT, Serotonin transporter, Serotonin transporter (Fragment), Sodium-dependent serotonin transporter, Sodium-dependent serotonin transporter (5HT transporter) (5HTT), serotonin transporter ALT_NAMES:5-hydroxytryptamine transporter, solute carrier family 6 (neurotransmitter transporter, serotonin), member 4, transporter,	IPR000175:Sodium:neurotransmitter symporter, IPR002437:Serotonin (5-HT) neurotransmitter transporter, IPR013086:Serotonin (5-HT) neurotransmitter transporter, N-terminal,		SLC6A4,	17q11.1-q12,	glycosylation site:N-linked (GlcNAc...), transmembrane region,		cell, integral to membrane, integral to plasma membrane, intrinsic to membrane, intrinsic to plasma membrane, membrane, plasma membrane,			ADHD, AFFECTIVE DISORDER, AGING, ALCOHOLISM, ALZHEIMER'S DISEASE, ANOREXIA NERVOSA AND FOOD INTAKE, ANOREXIA NERVOSA., ANXIETY, ANXIETY AND HOSTILITY AND DEPRESSION, ANXIETY DISORDERS, ANXIETY SYMPTOMS, ANXIETY TRAITS, ANXIETY-RELATED TEMPERAMENT AND BEHAVIOR PROBLEMS, ANXIETY-RELATED TRAITS, AUDITORY EVOKED POTENTIAL, AUTISM, BIPOLAR AFFECTIVE DISORDER, BIPOLAR AND UNIPOLAR DISORDER, BIPOLAR DIS…	SF002444:gamma-aminobutyric acid transporter,	glycoprotein, membrane, neurotransmitter transport, symport, transmembrane, transmembrane protein, transport,
22808	MUSCLE RAS ONCOGENE HOMOLOG	9606:Homo sapiens		Ras protein signal transduction, actin cytoskeleton organization and biogenesis, actin filament-based process, cell communication, cell organization and biogenesis, cellular physiological process, cellular process, cytoskeleton organization and biogenesis, development, intracellular signaling cascade, muscle development, organ development, organelle organization and biogenesis, physiological proc…	GTP binding, GTP-dependent protein binding, GTPase activity, binding, catalytic activity, guanyl nucleotide binding, hydrolase activity, hydrolase activity, acting on acid anhydrides, hydrolase activity, acting on acid anhydrides, in phosphorus-containing anhydrides, nucleoside-triphosphatase activity, nucleotide binding, protein binding, purine nucleotide binding, pyrophosphatase activity,	Hypothetical protein, Hypothetical protein (Fragment), MRAS protein, MRAS protein (Fragment), Ras-related protein M-Ras, Ras-related protein M-Ras (Ras-related protein R-Ras3), Ras-related protein R-Ras3, muscle RAS oncogene homolog, protein,	IPR001806:Ras GTPase, IPR002041:GTP-binding nuclear protein Ran, IPR003577:Ras small GTPase, Ras type, IPR003578:Ras small GTPase, Rho type, IPR003579:Ras small GTPase, Rab type, IPR005225:Small GTP-binding protein domain,	HSA04010:MAPK SIGNALING PATHWAY, HSA04320:DORSO-VENTRAL AXIS FORMATION, HSA04360:AXON GUIDANCE, HSA04510:FOCAL ADHESION, HSA04530:TIGHT JUNCTION, HSA04540:GAP JUNCTION, HSA04650:NATURAL KILLER CELL MEDIATED CYTOTOXICITY, HSA04660:T CELL RECEPTOR SIGNALING PATHWAY, HSA04662:B CELL RECEPTOR SIGNALING PATHWAY, HSA04664:FC EPSILON RI SIGNALING PATHWAY, HSA04720:LONG-TERM POTENTIATION, HSA04730:LONG-T…	MRAS,	3q22.3,	lipid moiety-binding region:S-geranylgeranyl cysteine, nucleotide phosphate-binding region:GTP,		cell, membrane, plasma membrane,	SM00173:RAS,			SF037165:ras protein,	gtp-binding, lipoprotein, membrane, nucleotide-binding, prenylation,
10057	ATP-BINDING CASSETTE, SUB-FAMILY C (CFTR/MRP), MEMBER 5	9606:Homo sapiens		cellular physiological process, cellular process, establishment of localization, localization, physiological process, transport,	ATP binding, ATPase activity, ATPase activity, coupled, ATPase activity, coupled to movement of substances, ATPase activity, coupled to transmembrane movement of substances, adenyl nucleotide binding, anion transporter activity, binding, catalytic activity, drug transporter activity, hydrolase activity, hydrolase activity, acting on acid anhydrides, hydrolase activity, acting on acid anhydrides, …	ATP-binding cassette C5 splicing variant A, ATP-binding cassette C5 splicing variant A variant, ATP-binding cassette C5 splicing variant A variant (Fragment), ATP-binding cassette, sub-family C (CFTR/MRP), member 5, ATP-binding cassette, sub-family C, member 5, isoform 2, MOAT-C, Multi-specific organic anion tranporter-C, Multidrug resistance-associated protein 5, Multidrug resistance-associated …	IPR001140:ABC transporter, transmembrane region, IPR003439:ABC transporter related, IPR003593:AAA ATPase, IPR011527:ABC transporter, transmembrane region, type 1,	HSA02010:ABC TRANSPORTERS - GENERAL,	ABCC5,	3q27,	domain:ABC transmembrane type-1 1, domain:ABC transmembrane type-1 2, domain:ABC transporter 1, domain:ABC transporter 2, glycosylation site:N-linked (GlcNAc...), nucleotide phosphate-binding region:ATP 1, nucleotide phosphate-binding region:ATP 2, transmembrane region,		cell, cell fraction, integral to membrane, integral to plasma membrane, intrinsic to membrane, intrinsic to plasma membrane, membrane, membrane fraction, plasma membrane,	SM00382:AAA,	Defense mechanisms,		SF002776:human multidrug resistance protein, short type,	ATP, P-loop, atp-binding, glycoprotein, membrane, nucleotide binding, nucleotide-binding, transmembrane, transport,
2041	EPH RECEPTOR A1	9606:Homo sapiens		biopolymer metabolism, biopolymer modification, cell communication, cell surface receptor linked signal transduction, cellular macromolecule metabolism, cellular metabolism, cellular physiological process, cellular process, cellular protein metabolism, enzyme linked receptor protein signaling pathway, macromolecule metabolism, metabolism, phosphate metabolism, phosphorus metabolism, phosphorylati…	ATP binding, adenyl nucleotide binding, binding, catalytic activity, ephrin receptor activity, kinase activity, nucleotide binding, phosphotransferase activity, alcohol group as acceptor, protein kinase activity, protein-tyrosine kinase activity, purine nucleotide binding, receptor activity, signal transducer activity, transferase activity, transferase activity, transferring phosphorus-containing…	EPH receptor A1, Ephrin type-A receptor 1 precursor, Ephrin type-A receptor 1 precursor (EC 2.7.1.112) (Tyrosine-protein kinase receptor EPH), Tyrosine-protein kinase receptor EPH, Unknown, ephrin receptor EphA1, kinase receptor precursor (put.); putative, tyrosine kinase, tyrosine kinase eph,	IPR000719:Protein kinase, IPR001090:Ephrin receptor, ligand binding, IPR001245:Tyrosine protein kinase, IPR001426:Receptor tyrosine kinase, class V, IPR001660:Sterile alpha motif SAM, IPR002290:Serine/threonine protein kinase, IPR003961:Fibronectin, type III, IPR006209:EGF-like, IPR008266:Tyrosine protein kinase, active site, IPR013032:EGF-like region,	HSA04360:AXON GUIDANCE,	EPHA1,	7q34,	binding site:ATP, domain:Fibronectin type-III 1, domain:Fibronectin type-III 2, domain:Protein kinase, domain:SAM, glycosylation site:N-linked (GlcNAc...), nucleotide phosphate-binding region:ATP, signal peptide, transmembrane region,		cell, integral to membrane, integral to plasma membrane, intrinsic to membrane, intrinsic to plasma membrane, membrane, plasma membrane,	SM00060:FN3, SM00219:TyrKc, SM00454:SAM, SM00615:EPH_lbd,				atp-binding, glycoprotein, kinase, membrane, nucleotide-binding, phosphorylation, receptor, signal, transferase, transmembrane, tyrosine-protein kinase,
6856	SYNAPTOPHYSIN-LIKE 1	9606:Homo sapiens		cell communication, cell-cell signaling, cellular physiological process, cellular process, establishment of localization, localization, neurophysiological process, organismal physiological process, physiological process, synaptic transmission, transmission of nerve impulse, transport,	transporter activity,	Synaptophysin-like protein (Pantophysin), pantophysin ALT_NAMES:Sp1 protein, synaptophysin-like 1, synaptophysin-like 1 isoform b,	IPR001285:Synaptophysin/synaptoporin, IPR008253:Marvel,		SYPL1,	7q22.2,			cell, clathrin-coated vesicle, coated vesicle, cytoplasm, cytoplasmic membrane-bound vesicle, cytoplasmic vesicle, integral to membrane, integral to plasma membrane, intracellular, intracellular membrane-bound organelle, intracellular organelle, intrinsic to membrane, intrinsic to plasma membrane, membrane, membrane-bound organelle, membrane-bound vesicle, organelle, plasma membrane, synaptic ves…				SF005523:synaptophysin,	alternative splicing, glycoprotein, membrane, transmembrane,
6515	SOLUTE CARRIER FAMILY 2 (FACILITATED GLUCOSE TRANSPORTER), MEMBER 3	9606:Homo sapiens	105.Signaling_glucose_uptake,	carbohydrate metabolism, carbohydrate transport, cellular physiological process, cellular process, establishment of localization, glucose transport, hexose transport, localization, macromolecule metabolism, metabolism, monosaccharide transport, physiological process, primary metabolism, transport,	carbohydrate transporter activity, carrier activity, electrochemical potential-driven transporter activity, glucose transporter activity, hexose transporter activity, monosaccharide transporter activity, porter activity, sugar porter activity, sugar transporter activity, transporter activity,	Glucose transporter type 3, brain, Solute carrier family 2 (Facilitated glucose transporter), member 3 variant, Solute carrier family 2 (Facilitated glucose transporter), member 3 variant (Fragment), Solute carrier family 2, facilitated glucose transporter member 3, Solute carrier family 2, facilitated glucose transporter member 3 (Glucose transporter type 3, brain), glucose transporter-like prot…	IPR000803:Facilitated glucose transporter, IPR002945:Glucose transporter GLUT3, type 3, IPR003663:Sugar transporter, IPR005828:General substrate transporter, IPR005829:Sugar transporter superfamily, IPR007114:Major facilitator superfamily,		SLC2A3,	12p13.3,	glycosylation site:N-linked (GlcNAc...), transmembrane region,	h_vitCBPathway:Vitamin C in the Brain,	cell, cell fraction, integral to membrane, intrinsic to membrane, membrane, membrane fraction,				SF005322:glucose transport protein,	glycoprotein, membrane, multigene family, muscle, skeletal muscle, sugar transport, transmembrane, transmembrane protein, transport,
26018	LEUCINE-RICH REPEATS AND IMMUNOGLOBULIN-LIKE DOMAINS 1	9606:Homo sapiens				LIG-1, Leucine-rich repeat protein LRIG1, Leucine-rich repeats and immunoglobulin-like domains protein 1 precursor, Leucine-rich repeats and immunoglobulin-like domains protein 1 precursor (LIG-1), glycoprotein LIG-1, hypothetical protein DKFZp586O1624.1, leucine-rich repeats and immunoglobulin-like domains 1, protein,	IPR000372:Leucine-rich repeat, cysteine-rich flanking region, N-terminal, IPR000483:Cysteine-rich flanking region, C-terminal, IPR001611:Leucine-rich repeat, IPR003591:Leucine-rich repeat, typical subtype, IPR003598:Immunoglobulin C2 type, IPR003599:Immunoglobulin subtype, IPR003885:IPR003885, IPR007090:Leucine-rich repeat, plant specific, IPR007110:Immunoglobulin-like, IPR013098:Immunoglobulin I…		LRIG1,	3p14,	disulfide bond, domain:Ig-like C2-type 1, domain:Ig-like C2-type 2, domain:Ig-like C2-type 3, glycosylation site:N-linked (GlcNAc...), repeat:LRR 1, repeat:LRR 10, repeat:LRR 11, repeat:LRR 12, repeat:LRR 13, repeat:LRR 14, repeat:LRR 15, repeat:LRR 16, repeat:LRR 17, repeat:LRR 2, repeat:LRR 3, repeat:LRR 4, repeat:LRR 5, repeat:LRR 6, repeat:LRR 7, repeat:LRR 8, repeat:LRR 9, signal peptide, sp…		cell, integral to membrane, intrinsic to membrane, membrane,	SM00013:LRRNT, SM00082:LRRCT, SM00369:LRR_TYP, SM00408:IGc2, SM00409:IG,				alternative splicing, glycoprotein, immunoglobulin domain, leucine-rich repeat, membrane, signal, transmembrane,
5727	PATCHED HOMOLOG (DROSOPHILA)	9606:Homo sapiens		cell communication, cell cycle, cell proliferation, cellular physiological process, cellular process, development, morphogenesis, negative regulation of biological process, negative regulation of cellular physiological process, negative regulation of cellular process, negative regulation of physiological process, negative regulation of progression through cell cycle, physiological process, regula…	hedgehog receptor activity, receptor activity, signal transducer activity, transmembrane receptor activity,	Drosophila, PTC, PTC1, PTCH protein, Patched, Patched (Fragment), Patched homolog, Patched protein homolog 1 (PTC1) (PTC), Patched variant, Patched variant (Fragment), Protein patched homolog 1, Tumor suppressor patched L' isoform, Tumor suppressor patched L' isoform (Fragment), Tumor suppressor patched medium isoform, Tumor suppressor patched medium isoform (Fragment), Tumor suppressor patched s…	IPR000731:Sterol-sensing 5TM box, IPR003392:Patched, IPR004766:Patched transmembrane receptor,	HSA04340:HEDGEHOG SIGNALING PATHWAY,	PTCH,	9q22.3,	domain:SSD, glycosylation site:N-linked (GlcNAc...), transmembrane region,	h_ptc1Pathway:Sonic Hedgehog (SHH) Receptor Ptc1 Regulates cell cycle, h_shhPathway:Sonic Hedgehog (Shh) Pathway,	cell, integral to membrane, integral to plasma membrane, intrinsic to membrane, intrinsic to plasma membrane, membrane, plasma membrane,		Defense mechanisms,	CANCER, NEVOID BASAL CELL CARCINOMA SYNDROME ASSOCIATED,	SF004632:Drosophila membrane protein patched,	anti-oncogene, cell cycle, disease mutation, glycoprotein, membrane, receptor, transmembrane,
1184	CHLORIDE CHANNEL 5 (NEPHROLITHIASIS 2, X-LINKED, DENT DISEASE)	9606:Homo sapiens		anion transport, cellular physiological process, cellular process, chloride transport, establishment of localization, excretion, inorganic anion transport, ion transport, localization, organismal physiological process, physiological process, transport,	alpha-type channel activity, anion transporter activity, channel or pore class transporter activity, ion channel activity, ion transporter activity, transporter activity, voltage-gated ion channel activity,	Chloride channel protein 5, Chloride channel protein 5 (ClC-5), Chloride channel protein 5 long isoform, Chloride channel protein 5 long isoform (Fragment), ClC-5, chloride channel 5 (nephrolithiasis 2, X-linked, Dent disease), chloride channel protein, kidney,	IPR000644:CBS, IPR001807:Cl- channel, voltage gated, IPR002247:Chloride channel CLC-5,		CLCN5,	Xp11.23-p11.22,	domain:CBS 1, domain:CBS 2, mutagenesis site, transmembrane region,		cell, integral to membrane, integral to plasma membrane, intrinsic to membrane, intrinsic to plasma membrane, membrane, plasma membrane,	SM00116:CBS,		DENT'S DISEASE, HYPERCALCIURIC NEPHROCALCINOSIS,		cbs domain, chloride, chloride channel, disease mutation, ion transport, ionic channel, membrane, transmembrane, transport, ubl conjugation, voltage-gated channel,
27065	DNA SEGMENT ON CHROMOSOME 4 (UNIQUE) 234 EXPRESSED SEQUENCE	9606:Homo sapiens		G-protein coupled receptor protein signaling pathway, cell communication, cell surface receptor linked signal transduction, cellular process, dopamine receptor signaling pathway, signal transduction,	G-protein-coupled receptor binding, binding, dopamine receptor binding, protein binding, receptor binding, signal transducer activity,	Brain neuron cytoplasmic protein 1, D4S234, D4S234E protein, DNA segment on chromosome 4 (unique) 234 expressed sequence, Neuron-specific protein family member 1, Neuron-specific protein family member 1 (Brain neuron cytoplasmic protein 1) (D4S234), protein,	IPR009431:D1 dopamine receptor-interacting,		D4S234E,	4p16.3,	transmembrane region,		Golgi apparatus, Golgi stack, cell, cytoplasm, integral to membrane, intracellular, intracellular membrane-bound organelle, intracellular organelle, intrinsic to membrane, membrane, membrane-bound organelle, nucleus, organelle,				SF002383:neuron specific protein/ calcyon,	golgi stack, membrane, signal-anchor, transmembrane,
10098	TETRASPANIN 5	9606:Homo sapiens				TM4SF9 protein, TM4SF9 protein (Fragment), Tetraspan NET-4, Tetraspanin-5, Tetraspanin-5 (Tspan-5) (Transmembrane 4 superfamily member 9) (Tetraspan NET-4), Transmembrane 4 superfamily member 9, Tspan-5, tetraspan TSPAN-5, tetraspanin 5,	IPR000301:CD9/CD37/CD63 antigen,		TSPAN5,	4q23,	glycosylation site:N-linked (GlcNAc...), transmembrane region,		cell, integral to membrane, intrinsic to membrane, membrane,				SF002419:CD9 antigen,	glycoprotein, membrane, transmembrane,
10558	SERINE PALMITOYLTRANSFERASE, LONG CHAIN BASE SUBUNIT 1	9606:Homo sapiens		biosynthesis, cellular lipid metabolism, cellular metabolism, cellular physiological process, cellular process, lipid metabolism, membrane lipid metabolism, metabolism, physiological process, primary metabolism, sphingolipid metabolism,	C-acyltransferase activity, C-palmitoyltransferase activity, acyltransferase activity, catalytic activity, palmitoyltransferase activity, serine C-palmitoyltransferase activity, transferase activity, transferase activity, transferring acyl groups, transferase activity, transferring groups other than amino-acyl groups, transferase activity, transferring nitrogenous groups,	LCB 1, Long chain base biosynthesis protein 1, SPT 1, SPT1, SPTLC1 protein, Serine palmitoyltransferase 1, Serine palmitoyltransferase 1 (EC 2.3.1.50) (Long chain base biosynthesis protein 1) (LCB 1) (Serine-palmitoyl-CoA transferase 1) (SPT 1) (SPT1), Serine palmitoyltransferase subunit 1 isoform a variant, Serine palmitoyltransferase subunit 1 isoform a variant (Fragment), Serine palmitoyltrans…	IPR001917:Aminotransferase, class-II, IPR004839:Aminotransferase, class I and II,	HSA00600:GLYCOSPHINGOLIPID METABOLISM,	SPTLC1,	9q22.2,	sequence variant, transmembrane region,		cell, cytoplasm, endoplasmic reticulum, integral to membrane, intracellular, intracellular membrane-bound organelle, intracellular organelle, intrinsic to membrane, membrane, membrane-bound organelle, organelle,		Coenzyme metabolism,			acyltransferase, disease mutation, endoplasmic reticulum, membrane, pyridoxal phosphate, transferase, transmembrane,
11276	AP1 GAMMA SUBUNIT BINDING PROTEIN 1	9606:Homo sapiens		cell organization and biogenesis, cellular localization, cellular physiological process, cellular process, endocytosis, establishment of cellular localization, establishment of localization, establishment of protein localization, intracellular protein transport, intracellular transport, localization, physiological process, protein localization, protein transport, transport, vesicle-mediated trans…	binding, calcium ion binding, cation binding, ion binding, metal ion binding,	AP1 gamma subunit binding protein 1, AP1 gamma subunit binding protein 1 isoform 1, AP1 gamma subunit binding protein 1 isoform 2, AP1 gamma subunit-binding protein 1, AP1 gamma subunit-binding protein 1 (Gamma-synergin), AP1GBP1 protein, Gamma-synergin, protein product,	IPR000261:EPS15 homology (EH), IPR011992:EF-Hand type,		AP1GBP1,	17q12,	domain:EH, splice variant,		AP-1 adaptor complex, Golgi apparatus, Golgi membrane, Golgi stack, Golgi-associated vesicle, Golgi-associated vesicle membrane, cell, clathrin adaptor complex, clathrin coat, clathrin coat of trans-Golgi network vesicle, clathrin coated vesicle membrane, clathrin vesicle coat, clathrin-coated vesicle, coated membrane, coated vesicle, coated vesicle membrane, cytoplasm, cytoplasmic membrane-bound…					alternative splicing, coiled coil, endocytosis, golgi stack, membrane, phosphorylation, protein transport, transport,
8673	VESICLE-ASSOCIATED MEMBRANE PROTEIN 8 (ENDOBREVIN)	9606:Homo sapiens		cellular physiological process, cellular process, establishment of localization, exocytosis, localization, macromolecule metabolism, metabolism, physiological process, primary metabolism, protein complex assembly, protein metabolism, secretion, secretory pathway, transport, vesicle docking, vesicle docking during exocytosis, vesicle-mediated transport,		EDB, Endobrevin, Hypothetical protein VAMP8, Unknown, VAMP-8, Vesicle-associated membrane protein 8, Vesicle-associated membrane protein 8 (VAMP-8) (Endobrevin) (EDB), vesicle-associated membrane protein 8 (endobrevin),	IPR001388:Synaptobrevin,	HSA04130:SNARE INTERACTIONS IN VESICULAR TRANSPORT,	VAMP8,	2p12-p11.2,	domain:v-SNARE coiled-coil homology, site:STX8 binding, transmembrane region,		cell, cell fraction, clathrin-coated vesicle, coated vesicle, cytoplasm, cytoplasmic membrane-bound vesicle, cytoplasmic vesicle, early endosome, endosome, integral to membrane, intracellular, intracellular membrane-bound organelle, intracellular organelle, intrinsic to membrane, membrane, membrane fraction, membrane-bound organelle, membrane-bound vesicle, organelle, synaptic vesicle, vesicle,					coiled coil, direct protein sequencing, membrane, multigene family, transmembrane,
protein binding'
ENTREZ_GENE_ID	Gene Name	Species	BBID	GOTERM_BP_ALL	GOTERM_MF_ALL	GENE_NAME	INTERPRO_NAME	KEGG_PATHWAY	GENE_SYMBOL	CYTOBAND	UP_SEQ_FEATURE	BIOCARTA	GOTERM_CC_ALL	SMART_NAME	COG_KOG_ONTOLOGY	GENETIC_ASSOCIATION_DB	PIR_SUPERFAMILY_NAME	SP_PIR_KEYWORDS
2252	FIBROBLAST GROWTH FACTOR 7 (KERATINOCYTE GROWTH FACTOR)	9606:Homo sapiens		cell communication, cell cycle, cell proliferation, cell-cell signaling, cellular physiological process, cellular process, development, ectoderm development, epidermis development, physiological process, positive regulation of biological process, positive regulation of cell proliferation, positive regulation of cellular physiological process, positive regulation of cellular process, positive regu…	binding, carbohydrate binding, cell cycle regulator, glycosaminoglycan binding, growth factor activity, heparin binding, obsolete molecular function, pattern binding, polysaccharide binding, protein binding, receptor binding, signal transducer activity,	FGF-7, FGF7 protein, FGF7 protein (Fragment), Fibroblast growth factor 7, HBGF-7, KGF, Keratinocyte growth factor, Keratinocyte growth factor (Fragment), Keratinocyte growth factor precursor, Keratinocyte growth factor precursor (KGF) (Fibroblast growth factor 7) (FGF-7) (HBGF-7), fibroblast growth factor 7 (keratinocyte growth factor), fibroblast growth factor 7 precursor [validated] ALT_NAMES:k…	IPR002209:Heparin-binding growth factor/Fibroblast growth factor, IPR002348:Interleukin 1/heparin-binding growth factor,	HSA04010:MAPK SIGNALING PATHWAY, HSA04810:REGULATION OF ACTIN CYTOSKELETON,	FGF7,	15q15-q21.1,	glycosylation site:N-linked (GlcNAc...), signal peptide,		extracellular region,	SM00442:FGF,			SF001783:fibroblast growth factor,	direct protein sequencing, extracellular protein, glycoprotein, growth factor, heparin binding, mitogen, signal,
7476	WINGLESS-TYPE MMTV INTEGRATION SITE FAMILY, MEMBER 7A	9606:Homo sapiens		Wnt receptor signaling pathway, cell communication, cell surface receptor linked signal transduction, cell-cell signaling, cellular process, development, frizzled-2 signaling pathway, morphogenesis, sex differentiation, signal transduction,	binding, protein binding, receptor binding, signal transducer activity,	Protein Wnt-7a precursor, Unknown, Wingless-type MMTV integration site family, member 7A,, Wnt-7a protein precursor, wingless-type MMTV integration site family, member 7A,	IPR005816:Secreted growth factor Wnt protein, IPR005817:Wnt superfamily, IPR013300:Wnt-7 protein,	HSA04310:WNT SIGNALING PATHWAY, HSA04340:HEDGEHOG SIGNALING PATHWAY,	WNT7A,	3p25,	glycosylation site:N-linked (GlcNAc...), signal peptide,		extracellular region, extracellular space,	SM00097:WNT1,			SF001784:int-1 transforming protein,	developmental protein, glycoprotein, signal, wnt signaling pathway,
11244	ZINC FINGERS AND HOMEOBOXES 1	9606:Homo sapiens		biomineral formation, bone remodeling, cellular metabolism, cellular physiological process, cellular process, development, metabolism, negative regulation of biological process, negative regulation of cellular metabolism, negative regulation of cellular physiological process, negative regulation of cellular process, negative regulation of metabolism, negative regulation of nucleobase, nucleoside,…	DNA binding, binding, cation binding, ion binding, metal ion binding, nucleic acid binding, protein binding, sequence-specific DNA binding, transcription factor activity, transcription regulator activity, transition metal ion binding, zinc ion binding,	Zinc fingers and homeoboxes protein 1, finger and homeodomain protein 1, homeobox protein ZHX1, zinc fingers and homeoboxes 1,	IPR001356:Homeobox, IPR007087:Zinc finger, C2H2-type, IPR012287:Homeodomain-related,		ZHX1,	8q24.13,	DNA-binding region:Homeobox 1, DNA-binding region:Homeobox 2, DNA-binding region:Homeobox 3, DNA-binding region:Homeobox 4, DNA-binding region:Homeobox 5, zinc finger region:C2H2-type 1, zinc finger region:C2H2-type 2,		cell, intracellular, intracellular membrane-bound organelle, intracellular organelle, membrane-bound organelle, nucleus, organelle,	SM00355:ZnF_C2H2, SM00389:HOX,				DNA binding, bone, dna-binding, homeobox, metal-binding, nuclear protein, nucleus, phosphorylation, repressor, transcription, transcription regulation, zinc, zinc finger, zinc-finger,
2247	FIBROBLAST GROWTH FACTOR 2 (BASIC)	9606:Homo sapiens		MAPKKK cascade, Ras protein signal transduction, activation of MAPK activity, angiogenesis, behavior, blood vessel development, blood vessel morphogenesis, cell communication, cell cycle, cell differentiation, cell proliferation, cell-cell signaling, cellular physiological process, cellular process, chemotaxis, development, intracellular signaling cascade, locomotory behavior, morphogenesis, musc…	binding, carbohydrate binding, cell cycle regulator, glycosaminoglycan binding, growth factor activity, heparin binding, obsolete molecular function, pattern binding, polysaccharide binding, protein binding, receptor binding, signal transducer activity,	18 kDa basic fibroblast growth factor homolog, 18 kDa basic fibroblast growth factor homolog (Fragment), BFGF, Basic fibroblast growth factor, Basic fibroblast growth factor (Fragment), Basic fibroblast growth factor bFGF protein, Basic fibroblast growth factor bFGF protein (Fragment), FGF2 protein, HBGF-2, Heparin-binding growth factor 2 precursor, Heparin-binding growth factor 2 precursor (HBGF…	IPR002209:Heparin-binding growth factor/Fibroblast growth factor, IPR002348:Interleukin 1/heparin-binding growth factor,	HSA04010:MAPK SIGNALING PATHWAY, HSA04810:REGULATION OF ACTIN CYTOSKELETON,	FGF2,	4q26-q27,	binding site:Heparin,	h_nfatPathway:NFAT and Hypertrophy of the heart (Transcription in the broken heart),	extracellular region, extracellular space,	SM00442:FGF,			SF001783:fibroblast growth factor,	3d-structure, alternative initiators, angiogenesis, developmental protein, differentiation, direct protein sequencing, growth factor, heparin binding, heparin-binding, mitogen,
575	BRAIN-SPECIFIC ANGIOGENESIS INHIBITOR 1	9606:Homo sapiens		G-protein coupled receptor protein signaling pathway, axonogenesis, cell adhesion, cell communication, cell development, cell differentiation, cell organization and biogenesis, cell proliferation, cell surface receptor linked signal transduction, cellular morphogenesis, cellular morphogenesis during differentiation, cellular physiological process, cellular process, development, morphogenesis, neg…	G-protein coupled receptor activity, binding, protein binding, receptor activity, secretin-like receptor activity, signal transducer activity, transmembrane receptor activity,	Brain-specific angiogenesis inhibitor 1 precursor, brain-specific angiogenesis inhibitor 1, brain-specific angiogenesis inhibitor 1 ALT_NAMES:BAI1 protein,	IPR000203:GPS, IPR000832:GPCR, family 2, secretin-like, IPR000884:Thrombospondin, type I, IPR001879:Hormone receptor, extracellular, IPR008077:Brain-specific angiogenesis inhibitor, IPR008085:Thrombospondin, subtype 1,		BAI1,	8q24,	disulfide bond, domain:GPS, domain:TSP type-1 1, domain:TSP type-1 2, domain:TSP type-1 3, domain:TSP type-1 4, domain:TSP type-1 5, glycosylation site:N-linked (GlcNAc...), signal peptide, transmembrane region,		cell, cell junction, integral to membrane, integral to plasma membrane, intercellular junction, intrinsic to membrane, intrinsic to plasma membrane, membrane, plasma membrane,	SM00008:HormR, SM00209:TSP1, SM00303:GPS,				cell adhesion, g-protein coupled receptor, glycoprotein, membrane, receptor, signal, transducer, transmembrane,
6712	SPECTRIN, BETA, NON-ERYTHROCYTIC 2	9606:Homo sapiens		actin cytoskeleton organization and biogenesis, actin filament capping, actin filament depolymerization, actin filament-based process, actin polymerization and/or depolymerization, barbed-end actin filament capping, cell organization and biogenesis, cellular macromolecule metabolism, cellular metabolism, cellular physiological process, cellular process, cellular protein metabolism, cytoskeleton o…	actin binding, binding, cytoskeletal protein binding, protein binding, structural constituent of cytoskeleton, structural molecule activity,	Beta-III spectrin, III spectrin, Spectrin beta chain, brain 2, Spectrin beta chain, brain 2 (Spectrin, non-erythroid beta chain 2) (Beta-III spectrin), Spectrin, non-erythroid beta chain 2, spectrin, beta, non-erythrocytic 2,	IPR001589:Actin-binding, actinin-type, IPR001605:Spectrin/pleckstrin-like, IPR001715:Calponin-like actin-binding, IPR001849:Pleckstrin-like, IPR002017:Spectrin repeat, IPR011993:Pleckstrin homology-type,		SPTBN2,	11q13,	domain:Actin-binding, domain:CH 1, domain:CH 2, domain:PH, repeat:Spectrin 1, repeat:Spectrin 10, repeat:Spectrin 11, repeat:Spectrin 12, repeat:Spectrin 13, repeat:Spectrin 14, repeat:Spectrin 15, repeat:Spectrin 16, repeat:Spectrin 17, repeat:Spectrin 2, repeat:Spectrin 3, repeat:Spectrin 4, repeat:Spectrin 5, repeat:Spectrin 6, repeat:Spectrin 7, repeat:Spectrin 8, repeat:Spectrin 9, splice va…		actin cytoskeleton, cell, cell cortex, cortical actin cytoskeleton, cortical cytoskeleton, cytoplasm, cytoskeleton, intracellular, intracellular non-membrane-bound organelle, intracellular organelle, membrane, non-membrane-bound organelle, organelle, spectrin,	SM00033:CH, SM00150:SPEC, SM00233:PH,				3d-structure, actin capping, actin-binding, alternative splicing, cytoskeleton, membrane,
402	ADP-RIBOSYLATION FACTOR-LIKE 2	9606:Homo sapiens		cell communication, cell organization and biogenesis, cellular localization, cellular macromolecule metabolism, cellular metabolism, cellular physiological process, cellular process, cellular protein metabolism, establishment of cellular localization, establishment of localization, establishment of protein localization, intracellular protein transport, intracellular signaling cascade, intracellul…	GTP binding, GTPase inhibitor activity, GTPase regulator activity, binding, enzyme inhibitor activity, enzyme regulator activity, guanyl nucleotide binding, lipid binding, nucleotide binding, phosphoinositide binding, phospholipid binding, protein binding, protein transporter activity, purine nucleotide binding, transporter activity,	ADP-ribosylation factor-like 2, ADP-ribosylation factor-like 2 variant, ADP-ribosylation factor-like protein 2, Hypothetical protein, Sorting nexin 15 isoform B variant, Sorting nexin 15 isoform B variant (Fragment), Sorting nexin-15, nexin 15A, sorting nexin 15, sorting nexin 15 isoform B,	IPR001683:Phox-like, IPR001806:Ras GTPase, IPR003579:Ras small GTPase, Rab type, IPR005225:Small GTP-binding protein domain, IPR006687:GTP-binding protein SAR1, IPR006688:ADP-ribosylation factor, IPR006689:ARF/SAR superfamily, IPR007330:MIT,		ARL2, SNX15,	11q12, 11q13,	domain:MIT, domain:PX, nucleotide phosphate-binding region:GTP, splice variant,		cell, cytoplasm, cytosol, intracellular, membrane,	SM00177:ARF, SM00312:PX, SM00745:MIT,			SF001711:ADP-ribosylation factor,	P-loop, alternative splicing, blocked amino end, golgi stack, gtp-binding, lipoprotein, multigene family, myristylation, nucleotide binding, nucleotide-binding, protein transport, transport,
830	CAPPING PROTEIN (ACTIN FILAMENT) MUSCLE Z-LINE, ALPHA 2	9606:Homo sapiens		actin cytoskeleton organization and biogenesis, actin filament capping, actin filament depolymerization, actin filament-based process, actin polymerization and/or depolymerization, barbed-end actin filament capping, cell motility, cell organization and biogenesis, cellular macromolecule metabolism, cellular metabolism, cellular physiological process, cellular process, cellular protein metabolism,…	actin binding, binding, cytoskeletal protein binding, protein binding,	CapZ alpha-2, Capping protein (Actin filament) muscle Z-line, alpha 2 variant, Capping protein (Actin filament) muscle Z-line, alpha 2 variant (Fragment), F-actin capping protein alpha-2 subunit, F-actin capping protein alpha-2 subunit (CapZ alpha-2), capping protein (actin filament) muscle Z-line, alpha 2, capping protein alpha,	IPR002189:F-actin capping protein, alpha subunit,		CAPZA2,	7q31.2-q31.3,			F-actin capping protein complex, actin cytoskeleton, cell, cytoskeleton, intracellular, intracellular non-membrane-bound organelle, intracellular organelle, non-membrane-bound organelle, organelle, protein complex,				SF005982:actin-capping protein alpha chain,	actin capping, actin-binding, direct protein sequencing, multigene family,
5532	PROTEIN PHOSPHATASE 3 (FORMERLY 2B), CATALYTIC SUBUNIT, BETA ISOFORM (CALCINEURIN A BETA)	9606:Homo sapiens		biopolymer metabolism, biopolymer modification, cell communication, cell cycle, cellular macromolecule metabolism, cellular metabolism, cellular physiological process, cellular process, cellular protein metabolism, dephosphorylation, macromolecule metabolism, metabolism, nucleobase, nucleoside, nucleotide and nucleic acid metabolism, phosphate metabolism, phosphorus metabolism, physiological proc…	CTD phosphatase activity, binding, calcium ion binding, calcium-dependent protein serine/threonine phosphatase activity, calmodulin binding, catalytic activity, cation binding, hydrolase activity, hydrolase activity, acting on ester bonds, ion binding, iron ion binding, magnesium-dependent protein serine/threonine phosphatase activity, metal ion binding, myosin phosphatase activity, phosphoprotei…	Calcineurin A beta, Protein phosphatase 3 (Formerly 2B), catalytic subunit, beta isoform, Protein phosphatase 3 (Formerly 2B), catalytic subunit, beta isoform (Calcineurin A beta) (Fragment), Protein phosphatase from PCR H32 protein, Protein phosphatase from PCR H32 protein (Fragment), Serine/threonine protein phosphatase, Serine/threonine protein phosphatase (EC 3.1.3.16), Serine/threonine prote…	IPR004843:Metallophosphoesterase, IPR006186:Serine/threonine-specific protein phosphatase and bis(5-nucleosyl)-tetraphosphatase,	HSA04010:MAPK SIGNALING PATHWAY, HSA04020:CALCIUM SIGNALING PATHWAY, HSA04210:APOPTOSIS, HSA04310:WNT SIGNALING PATHWAY, HSA04360:AXON GUIDANCE, HSA04650:NATURAL KILLER CELL MEDIATED CYTOTOXICITY, HSA04660:T CELL RECEPTOR SIGNALING PATHWAY, HSA04662:B CELL RECEPTOR SIGNALING PATHWAY, HSA04720:LONG-TERM POTENTIATION,	PPP3CB,	10q21-q22,			calcineurin complex, protein complex, protein serine/threonine phosphatase complex, unlocalized protein complex,	SM00156:PP2Ac,			SF000911:Serine/threonine protein phosphatase 2B catalytic subunit,	alternative splicing, calmodulin-binding, heterodimer, hydrolase, iron, metal-binding, metalloprotein, multigene family, phosphoprotein, phosphoric monoester hydrolase, protein phosphatase, serine/threonine-specific phosphatase, zinc,
8945	BETA-TRANSDUCIN REPEAT CONTAINING	9606:Homo sapiens		Wnt receptor signaling pathway, biopolymer catabolism, biopolymer metabolism, biopolymer modification, catabolism, cell communication, cell surface receptor linked signal transduction, cellular catabolism, cellular macromolecule catabolism, cellular macromolecule metabolism, cellular metabolism, cellular physiological process, cellular process, cellular protein catabolism, cellular protein metabo…	binding, catalytic activity, ligase activity, protein binding, small protein conjugating enzyme activity, ubiquitin conjugating enzyme activity,	Beta-transducin repeat containing (Fragment), E3RSIkappaB, F-box and WD-repeats protein beta-TrCP, F-box/WD-repeat protein 1A, F-box/WD-repeat protein 1A (F-box and WD-repeats protein beta-TrCP) (E3RSIkappaB) (pIkappaBalpha-E3 receptor subunit), Hypothetical protein DKFZp781N011, beta-transducin repeat containing, pIkappaBalpha-E3 receptor subunit,	IPR001680:WD-40 repeat, IPR001810:Cyclin-like F-box,	HSA04120:UBIQUITIN MEDIATED PROTEOLYSIS, HSA04310:WNT SIGNALING PATHWAY, HSA04340:HEDGEHOG SIGNALING PATHWAY,	BTRC,	10q24.32,	domain:F-box, repeat:WD 1, repeat:WD 2, repeat:WD 3, repeat:WD 4, repeat:WD 5, repeat:WD 6, repeat:WD 7, splice variant,	h_ps1Pathway:Presenilin action in Notch and Wnt signaling, h_wntPathway:WNT Signaling Pathway,	cell, cytoplasm, endoplasmic reticulum, intracellular, intracellular membrane-bound organelle, intracellular organelle, membrane-bound organelle, organelle,	SM00256:FBOX, SM00320:WD40,		CANCER, CEREBELLAR MEDULLOBLASTOMAS AND CUTANEOUS BASAL CELL CARCINOMAS.,		3d-structure, alternative splicing, ligase, ubl conjugation pathway, wd repeat, wnt signaling pathway,
5606	MITOGEN-ACTIVATED PROTEIN KINASE KINASE 3	9606:Homo sapiens	100.MAPK_signaling_cascades,	biopolymer metabolism, biopolymer modification, cell communication, cellular macromolecule metabolism, cellular metabolism, cellular physiological process, cellular process, cellular protein metabolism, macromolecule metabolism, metabolism, nucleobase, nucleoside, nucleotide and nucleic acid metabolism, phosphate metabolism, phosphorus metabolism, phosphorylation, physiological process, positive …	ATP binding, MAP kinase kinase activity, adenyl nucleotide binding, binding, catalytic activity, kinase activity, nucleotide binding, phosphotransferase activity, alcohol group as acceptor, protein binding, protein kinase activity, protein serine/threonine kinase activity, protein-tyrosine kinase activity, purine nucleotide binding, transferase activity, transferase activity, transferring phospho…	Dual specificity mitogen-activated protein kinase kinase 3, Dual specificity mitogen-activated protein kinase kinase 3 (EC 2.7.1.-) (MAP kinase kinase 3) (MAPKK 3) (MAPK/ERK kinase 3), MAP kinase kinase 3, MAP2K3 protein, MAP2K3 protein (Fragment), MAPK/ERK kinase 3, MAPKK 3, Mitogen-activated protein kinase kinase 3 isoform B variant, Mitogen-activated protein kinase kinase 3 isoform B variant (…	IPR000719:Protein kinase, IPR001245:Tyrosine protein kinase, IPR002290:Serine/threonine protein kinase, IPR008271:Serine/threonine protein kinase, active site,	HSA04010:MAPK SIGNALING PATHWAY, HSA04620:TOLL-LIKE RECEPTOR SIGNALING PATHWAY, HSA04664:FC EPSILON RI SIGNALING PATHWAY,	MAP2K3,	17q11.2,	active site:Proton acceptor, binding site:ATP, domain:Protein kinase, mutagenesis site, nucleotide phosphate-binding region:ATP, splice variant,	h_GATA3pathway:GATA3 participate in activating the Th2 cytokine genes expression, h_fMLPpathway:fMLP induced chemokine gene expression in HMC-1 cells, h_hcmvPathway:Human Cytomegalovirus and Map Kinase Pathways, h_il1rPathway:Signal transduction through IL1R, h_keratinocytePathway:Keratinocyte Differentiation, h_mapkPathway:MAPKinase Signaling Pathway, h_nthiPathway:NFkB activation by Nontypeable…		SM00220:S_TKc,			SF000564:kinase-related transforming protein,	ATP, alternative splicing, atp-binding, disease mutation, kinase, nucleotide-binding, phosphorylation, phosphotransferase, serine/threonine-protein kinase, transferase, tyrosine-protein kinase,
287	ANKYRIN 2, NEURONAL	9606:Homo sapiens		cell communication, cellular process, metabolism, physiological process, signal transduction,	binding, catalytic activity, oxidoreductase activity, protein binding, structural constituent of cytoskeleton, structural molecule activity,	(brank-1), (brank-2), Ankyrin B, Ankyrin, nonerythroid, Ankyrin-2, Ankyrin-2 (Brain ankyrin) (Ankyrin B) (Ankyrin, nonerythroid), B (440 kDa), Brain ankyrin, Hypothetical protein DKFZp686H0688, Hypothetical protein DKFZp686M09125, Hypothetical protein DKFZp686M09125 (Fragment), Hypothetical protein DKFZp686P0948, ankyrin, ankyrin 2 isoform 1, ankyrin 2 isoform 2, ankyrin 2, neuronal, ankyrin 2, n…	IPR000488:Death, IPR000906:ZU5, IPR002110:Ankyrin, IPR011029:DEATH-like,		ANK2,	4q25-q27,	domain:Death, domain:ZU5, repeat:ANK 1, repeat:ANK 10, repeat:ANK 11, repeat:ANK 12, repeat:ANK 13, repeat:ANK 14, repeat:ANK 15, repeat:ANK 16, repeat:ANK 17, repeat:ANK 18, repeat:ANK 19, repeat:ANK 2, repeat:ANK 20, repeat:ANK 21, repeat:ANK 22, repeat:ANK 23, repeat:ANK 3, repeat:ANK 4, repeat:ANK 5, repeat:ANK 6, repeat:ANK 7, repeat:ANK 8, repeat:ANK 9, repeat:Repeat A, repeat:Repeat A (app…		actin cytoskeleton, cell, cytoskeleton, intracellular, intracellular non-membrane-bound organelle, intracellular organelle, membrane, non-membrane-bound organelle, organelle,	SM00005:DEATH, SM00218:ZU5, SM00248:ANK,			SF002298:ankyrin,	alternative splicing, ank repeat, cytoskeleton, disease mutation, long qt syndrome, phosphorylation,
351	AMYLOID BETA (A4) PRECURSOR PROTEIN (PEPTIDASE NEXIN-II, ALZHEIMER DISEASE)	9606:Homo sapiens	12.IL-6_type_cytok-signal-transduct, 151.pro-apoptotic_actions_of_altered_APP&PS1,	Notch signaling pathway, apoptosis, cation homeostasis, cell adhesion, cell communication, cell death, cell homeostasis, cell ion homeostasis, cell surface receptor linked signal transduction, cellular metabolism, cellular physiological process, cellular process, copper ion homeostasis, death, di-, tri-valent inorganic cation homeostasis, electron transport, endocytosis, establishment of localiza…	amyloid protein, binding, carbohydrate binding, cation binding, copper ion binding, endopeptidase inhibitor activity, enzyme inhibitor activity, enzyme regulator activity, glycosaminoglycan binding, heme binding, heparin binding, ion binding, iron ion binding, metal ion binding, obsolete molecular function, pattern binding, polysaccharide binding, protease inhibitor activity, protein binding, ser…	A4, ABPP, APP, APP protein, APPI, Alzheimer disease amyloid protein, Alzheimer's disease amyloid beta protein precursor [validated] ALT_NAMES:Alzheimer's disease amyloid A4 protein; coagulation factor XIa inhibitor; proteinase nexin II (PN-II) CONTAINS:amyloid beta protein long, plaque form; amyloid beta protein short, vascular form; amyloid protein precursor splice form APP(695); amyloid protein…	IPR001255:Beta-amyloid peptide (beta-APP), IPR002223:Proteinase inhibitor I2, Kunitz metazoa, IPR008154:Amyloid A4 extracellular region, IPR008155:Amyloidogenic glycoprotein, IPR012282:Cytochrome c region,	HSA01510:NEURODEGENERATIVE DISORDERS, HSA05010:ALZHEIMER'S DISEASE,	APP,	21q21.2,	disulfide bond, domain:BPTI/Kunitz inhibitor, glycosylation site:N-linked (GlcNAc...), glycosylation site:O-linked (Xyl...) (chondroitin sulfate); in L-APP isoforms, metal ion-binding site:Copper, metal ion-binding site:Copper or zinc, mutagenesis site, peptide:P3(40), peptide:P3(42), signal peptide, site:Cleavage (by alpha-secretase), site:Cleavage (by beta-secretase), site:Cleavage (by caspase-…	h_appPathway:Generation of amyloid b-peptide by PS1, h_p35alzheimersPathway:Deregulation of CDK5 in Alzheimers Disease, h_plateletAppPathway:Platelet Amyloid Precursor Protein Pathway,	cell, cell surface, coated pit, extracellular region, integral to membrane, integral to plasma membrane, intrinsic to membrane, intrinsic to plasma membrane, membrane, plasma membrane,	SM00006:A4_EXTRA, SM00131:KU,	DNA replication, recombination, and repair,	ALZHEIMER DISEASE, ALZHEIMER'S DISEASE, LEWY BODY FORMATION, NEURODEG,	SF002381:Alzheimer's disease amyloid beta protein,	3d-structure, Alzheimer disease, Down's syndrome, alternative splicing, alzheimer's disease, amyloid, apoptosis, cell adhesion, coated pits, copper, direct protein sequencing, disease mutation, endocytosis, glycoprotein, heparin-binding, iron, membrane, metal-binding, notch signaling pathway, phosphorylation, protease inhibitor, proteoglycan, serine protease inhibitor, serine proteinase inhibitor…
491	ATPASE, CA++ TRANSPORTING, PLASMA MEMBRANE 2	9606:Homo sapiens		calcium ion transport, cation transport, cellular physiological process, cellular process, di-, tri-valent inorganic cation transport, establishment of localization, ion transport, localization, metabolism, metal ion transport, physiological process, transport,	ATP binding, ATPase activity, ATPase activity, coupled, ATPase activity, coupled to movement of substances, ATPase activity, coupled to transmembrane movement of ions, ATPase activity, coupled to transmembrane movement of ions, phosphorylative mechanism, ATPase activity, coupled to transmembrane movement of substances, P-P-bond-hydrolysis-driven transporter activity, adenyl nucleotide binding, bi…	ATP2B2 variant protein, ATP2B2 variant protein (Fragment), ATPase, Ca++ transporting, plasma membrane 2, PMCA2, PMCA2 (Fragment), Plasma membrane Ca(2+)-ATPase isoform 2, Plasma membrane Ca(2+)-ATPase isoform 2 (Fragment), Plasma membrane calcium ATPase isoform 2, Plasma membrane calcium pump isoform 2, Plasma membrane calcium-transporting ATPase 2, Plasma membrane calcium-transporting ATPase 2 (…	IPR001757:ATPase, P-type, K/Mg/Cd/Cu/Zn/Na/Ca/Na/H-transporter, IPR004014:ATPase, P-type cation-transporter, N-terminal, IPR005834:Haloacid dehalogenase-like hydrolase, IPR006068:ATPase, P-type cation-transporter, C-terminal, IPR006069:ATPase, P-type cation exchange, alpha subunit, IPR006408:Calcium-translocating P-type ATPase, PMCA-type, IPR008250:E1-E2 ATPase-associated region,	HSA04020:CALCIUM SIGNALING PATHWAY,	ATP2B2,	3p25.3,	active site:4-aspartylphosphate intermediate, metal ion-binding site:Magnesium, splice variant, transmembrane region,		cell, integral to membrane, intrinsic to membrane, membrane, plasma membrane,		General function prediction only, Inorganic ion transport and metabolism,		SF001297:Na(+)/K(+)-transporting ATPase alpha chain,	ATP, alternative splicing, atp-binding, calcium, calcium transport, calmodulin-binding, hydrolase, ion transport, magnesium, membrane, metal-binding, multigene family, nucleotide-binding, phosphorylation, transmembrane, transport,
5518	PROTEIN PHOSPHATASE 2 (FORMERLY 2A), REGULATORY SUBUNIT A (PR 65), ALPHA ISOFORM	32630:Synthetic construct		DNA metabolism, DNA replication, DNA-dependent DNA replication, JAK-STAT cascade, MAPKKK cascade, RNA metabolism, RNA processing, RNA splicing, Wnt receptor signaling pathway, amine metabolism, amino acid and derivative metabolism, amino acid metabolism, apoptosis, biopolymer metabolism, biopolymer modification, biosynthesis, carboxylic acid metabolism, cell adhesion, cell communication, cell cyc…	antigen binding, binding, enzyme regulator activity, phosphatase regulator activity, protein binding, protein dimerization activity, protein heterodimerization activity, protein phosphatase regulator activity, protein phosphatase type 2A regulator activity,	phosphatase 2 regulatory subunit A alpha isoform, protein phosphatase 2 (formerly 2A), regulatory subunit A (PR 65), alpha isoform,		HSA04310:WNT SIGNALING PATHWAY, HSA04530:TIGHT JUNCTION, HSA04730:LONG-TERM DEPRESSION,	PPP2R1A,	19q13.33,			cell, cell fraction, cytoplasm, cytoskeleton, cytosol, intracellular, intracellular membrane-bound organelle, intracellular non-membrane-bound organelle, intracellular organelle, membrane, membrane-bound organelle, microtubule cytoskeleton, mitochondrion, non-membrane-bound organelle, nucleus, organelle, protein complex, protein phosphatase type 2A complex, protein serine/threonine phosphatase co…
5537	PROTEIN PHOSPHATASE 6, CATALYTIC SUBUNIT	9606:Homo sapiens		G1/S transition of mitotic cell cycle, biopolymer metabolism, biopolymer modification, cell cycle, cellular macromolecule metabolism, cellular metabolism, cellular physiological process, cellular process, cellular protein metabolism, dephosphorylation, interphase, interphase of mitotic cell cycle, macromolecule metabolism, metabolism, mitotic cell cycle, phosphate metabolism, phosphorus metabolis…	CTD phosphatase activity, binding, calcium-dependent protein serine/threonine phosphatase activity, catalytic activity, cation binding, hydrolase activity, hydrolase activity, acting on ester bonds, ion binding, iron ion binding, magnesium-dependent protein serine/threonine phosphatase activity, manganese ion binding, metal ion binding, myosin phosphatase activity, phosphoprotein phosphatase acti…	PP6, Serine/threonine protein phosphatase, Serine/threonine protein phosphatase (EC 3.1.3.16), Serine/threonine protein phosphatase 6 (EC 3.1.3.16) (PP6), Serine/threonine-protein phosphatase 6, protein phosphatase 6, catalytic subunit, serine/threonine protein phosphatase catalytic subunit,	IPR004843:Metallophosphoesterase, IPR006186:Serine/threonine-specific protein phosphatase and bis(5-nucleosyl)-tetraphosphatase,		PPP6C,	9, 9q33.3,	active site:Proton donor, metal ion-binding site:Iron, metal ion-binding site:Manganese,			SM00156:PP2Ac,			SF000908:serine/threonine-protein phosphatase,	hydrolase, iron, manganese, metal-binding, protein phosphatase,
6532	SOLUTE CARRIER FAMILY 6 (NEUROTRANSMITTER TRANSPORTER, SEROTONIN), MEMBER 4	9606:Homo sapiens		amine transport, cell communication, cell-cell signaling, cellular physiological process, cellular process, establishment of localization, localization, monoamine transport, neurophysiological process, neurotransmitter transport, neurotransmitter uptake, organismal physiological process, physiological process, regulation of neurotransmitter levels, serotonin transport, synaptic transmission, tran…	amine transporter activity, binding, carrier activity, cation transporter activity, electrochemical potential-driven transporter activity, ion transporter activity, monoamine transporter activity, neurotransmitter transporter activity, neurotransmitter:sodium symporter activity, porter activity, protein binding, serotonin transporter activity, serotonin:sodium symporter activity, solute:cation sy…	5HT transporter, 5HTT, Serotonin transporter, Serotonin transporter (Fragment), Sodium-dependent serotonin transporter, Sodium-dependent serotonin transporter (5HT transporter) (5HTT), serotonin transporter ALT_NAMES:5-hydroxytryptamine transporter, solute carrier family 6 (neurotransmitter transporter, serotonin), member 4, transporter,	IPR000175:Sodium:neurotransmitter symporter, IPR002437:Serotonin (5-HT) neurotransmitter transporter, IPR013086:Serotonin (5-HT) neurotransmitter transporter, N-terminal,		SLC6A4,	17q11.1-q12,	glycosylation site:N-linked (GlcNAc...), transmembrane region,		cell, integral to membrane, integral to plasma membrane, intrinsic to membrane, intrinsic to plasma membrane, membrane, plasma membrane,			ADHD, AFFECTIVE DISORDER, AGING, ALCOHOLISM, ALZHEIMER'S DISEASE, ANOREXIA NERVOSA AND FOOD INTAKE, ANOREXIA NERVOSA., ANXIETY, ANXIETY AND HOSTILITY AND DEPRESSION, ANXIETY DISORDERS, ANXIETY SYMPTOMS, ANXIETY TRAITS, ANXIETY-RELATED TEMPERAMENT AND BEHAVIOR PROBLEMS, ANXIETY-RELATED TRAITS, AUDITORY EVOKED POTENTIAL, AUTISM, BIPOLAR AFFECTIVE DISORDER, BIPOLAR AND UNIPOLAR DISORDER, BIPOLAR DIS…	SF002444:gamma-aminobutyric acid transporter,	glycoprotein, membrane, neurotransmitter transport, symport, transmembrane, transmembrane protein, transport,
5744	PARATHYROID HORMONE-LIKE HORMONE	9606:Homo sapiens		cAMP metabolism, cell communication, cell proliferation, cell-cell signaling, cellular metabolism, cellular physiological process, cellular process, cyclic nucleotide metabolism, development, ectoderm development, epidermis development, interaction between organisms, lactation, metabolism, negative regulation of biological process, negative regulation of cell proliferation, negative regulation of…	binding, calcium ion binding, cation binding, hormone activity, ion binding, metal ion binding, protein binding, receptor binding, signal transducer activity,	PTH-rP, PTHLH protein, PTHLH protein (Fragment), PTHrP, Parathyroid hormone-related protein precursor, Parathyroid hormone-related protein precursor (PTH-rP) (PTHrP) [Contains: PTHrP[1-36]; PTHrP[38-94]; Osteostatin (PTHrP[107-139])], hormone-like protein, hormone-like related preprotein (34 AA) (1792 is 2nd base in codon), parathyroid hormone-like hormone, parathyroid hormone-related protein pre…	IPR001415:Parathyroid hormone, IPR003626:Parathyroid hormone-related protein,		PTHLH,	12p12.1-p11.2,	helix, peptide:Osteostatin, peptide:PTHrP[1-36], peptide:PTHrP[38-94], signal peptide, splice variant,		cell, cytoplasm, extracellular region, extracellular space, intracellular, intracellular membrane-bound organelle, intracellular organelle, membrane-bound organelle, nucleus, organelle,	SM00087:PTH,			SF001833:parathyroid hormone-related protein,	3d-structure, alternative splicing, calcium, cleavage on pair of basic residues, direct protein sequencing, hormone, humoral hypercalcemia, nuclear protein, signal,
22808	MUSCLE RAS ONCOGENE HOMOLOG	9606:Homo sapiens		Ras protein signal transduction, actin cytoskeleton organization and biogenesis, actin filament-based process, cell communication, cell organization and biogenesis, cellular physiological process, cellular process, cytoskeleton organization and biogenesis, development, intracellular signaling cascade, muscle development, organ development, organelle organization and biogenesis, physiological proc…	GTP binding, GTP-dependent protein binding, GTPase activity, binding, catalytic activity, guanyl nucleotide binding, hydrolase activity, hydrolase activity, acting on acid anhydrides, hydrolase activity, acting on acid anhydrides, in phosphorus-containing anhydrides, nucleoside-triphosphatase activity, nucleotide binding, protein binding, purine nucleotide binding, pyrophosphatase activity,	Hypothetical protein, Hypothetical protein (Fragment), MRAS protein, MRAS protein (Fragment), Ras-related protein M-Ras, Ras-related protein M-Ras (Ras-related protein R-Ras3), Ras-related protein R-Ras3, muscle RAS oncogene homolog, protein,	IPR001806:Ras GTPase, IPR002041:GTP-binding nuclear protein Ran, IPR003577:Ras small GTPase, Ras type, IPR003578:Ras small GTPase, Rho type, IPR003579:Ras small GTPase, Rab type, IPR005225:Small GTP-binding protein domain,	HSA04010:MAPK SIGNALING PATHWAY, HSA04320:DORSO-VENTRAL AXIS FORMATION, HSA04360:AXON GUIDANCE, HSA04510:FOCAL ADHESION, HSA04530:TIGHT JUNCTION, HSA04540:GAP JUNCTION, HSA04650:NATURAL KILLER CELL MEDIATED CYTOTOXICITY, HSA04660:T CELL RECEPTOR SIGNALING PATHWAY, HSA04662:B CELL RECEPTOR SIGNALING PATHWAY, HSA04664:FC EPSILON RI SIGNALING PATHWAY, HSA04720:LONG-TERM POTENTIATION, HSA04730:LONG-T…	MRAS,	3q22.3,	lipid moiety-binding region:S-geranylgeranyl cysteine, nucleotide phosphate-binding region:GTP,		cell, membrane, plasma membrane,	SM00173:RAS,			SF037165:ras protein,	gtp-binding, lipoprotein, membrane, nucleotide-binding, prenylation,
9209	LEUCINE RICH REPEAT (IN FLII) INTERACTING PROTEIN 2	9606:Homo sapiens		biological process unknown,	LRR domain binding, binding, protein binding, protein domain specific binding,	Hypothetical protein DKFZp434H2035, Hypothetical protein FLJ20248, Hypothetical protein FLJ20248 (Leucine rich repeat (In FLII) interacting protein 2), LRR FLI-I interacting protein 2, hypothetical protein DKFZp434H2035.1, leucine rich repeat (in FLII) interacting protein 2,			LRRFIP2,	3p22.2,			cellular component unknown,					hypothetical protein,
5595	MITOGEN-ACTIVATED PROTEIN KINASE 3	9606:Homo sapiens	100.MAPK_signaling_cascades, 54.T-cell_anergy,	biopolymer metabolism, biopolymer modification, cell communication, cell cycle, cellular macromolecule metabolism, cellular metabolism, cellular physiological process, cellular process, cellular protein metabolism, macromolecule metabolism, metabolism, phosphate metabolism, phosphorus metabolism, phosphorylation, physiological process, primary metabolism, protein amino acid phosphorylation, prote…	ATP binding, MAP kinase activity, adenyl nucleotide binding, binding, cAMP-dependent protein kinase activity, catalytic activity, cyclic nucleotide-dependent protein kinase activity, kinase activity, nucleotide binding, phosphotransferase activity, alcohol group as acceptor, protein binding, protein kinase CK2 activity, protein kinase activity, protein serine/threonine kinase activity, purine nuc…	1, ERK-1, ERT2, Extracellular signal-regulated kinase 1, Extracellular signal-related kinase 1b, Extracellular signal-related kinase 1c, Hypothetical protein, Hypothetical protein (Fragment), Hypothetical protein DKFZp686O0215, Hypothetical protein DKFZp686O0215 (Fragment), Insulin-stimulated MAP2 kinase, MAP kinase 1, MAP kinase 3 (EC 2.7.1.-), MAP kinase 3 (EC 2.7.1.-) ALT_NAMES:extracellular s…	IPR000719:Protein kinase, IPR001245:Tyrosine protein kinase, IPR002290:Serine/threonine protein kinase, IPR003527:MAP kinase, IPR008271:Serine/threonine protein kinase, active site, IPR008349:ERK1/2 MAP kinase, IPR008351:JNK MAP kinase,	HSA04010:MAPK SIGNALING PATHWAY, HSA04320:DORSO-VENTRAL AXIS FORMATION, HSA04350:TGF-BETA SIGNALING PATHWAY, HSA04360:AXON GUIDANCE, HSA04510:FOCAL ADHESION, HSA04520:ADHERENS JUNCTION, HSA04540:GAP JUNCTION, HSA04650:NATURAL KILLER CELL MEDIATED CYTOTOXICITY, HSA04664:FC EPSILON RI SIGNALING PATHWAY, HSA04720:LONG-TERM POTENTIATION, HSA04730:LONG-TERM DEPRESSION, HSA04810:REGULATION OF ACTIN CYT…	MAPK3,	16p12-p11.2,	active site:Proton acceptor, binding site:ATP, domain:Protein kinase, nucleotide phosphate-binding region:ATP,	h_At1rPathway:Angiotensin II mediated activation of JNK Pathway via Pyk2 dependent signaling, h_CCR3Pathway:CCR3 signaling in Eosinophils, h_RacCycDPathway:Influence of Ras and Rho proteins on G1 to S Transition, h_TPOPathway:TPO Signaling Pathway, h_agrPathway:Agrin in Postsynaptic Differentiation, h_bArrestin-srcPathway:Roles of ?-arrestin-dependent Recruitment of Src Kinases in GPCR Signaling,…	cellular component unknown,	SM00220:S_TKc,			SF000564:kinase-related transforming protein,	ATP, atp-binding, cell cycle, kinase, monomer, nucleotide-binding, phosphoprotein, phosphorylation, phosphotransferase, serine/threonine-protein kinase, serine/threonine-specific protein kinase, signal transduction, transferase,
55614	CHROMOSOME 20 OPEN READING FRAME 23	9606:Homo sapiens		cell communication, cell organization and biogenesis, cellular localization, cellular physiological process, cellular process, cytoskeleton organization and biogenesis, cytoskeleton-dependent intracellular transport, establishment of cellular localization, establishment of localization, intracellular signaling cascade, intracellular transport, localization, microtubule-based movement, microtubule…	ATP binding, adenyl nucleotide binding, binding, lipid binding, microtubule motor activity, motor activity, nucleotide binding, phosphoinositide binding, phospholipid binding, protein binding, purine nucleotide binding,	Kinesin-like motor protein C20orf23, Kinesin-like motor protein C20orf23 (Sorting nexin 23), Sorting nexin 23, Unknown, chromosome 20 open reading frame 23, hypothetical protein FLJ23045, motor protein, nexin SNX23, protein, protein product,	IPR000253:Forkhead-associated, IPR001683:Phox-like, IPR001752:Kinesin, motor region,		C20orf23,	20p11.23,	domain:FHA, domain:Kinesin-motor, domain:PX, nucleotide phosphate-binding region:ATP, splice variant,		cell, cytoskeleton, intracellular, intracellular non-membrane-bound organelle, intracellular organelle, microtubule, microtubule associated complex, microtubule cytoskeleton, non-membrane-bound organelle, organelle, protein complex,	SM00129:KISc, SM00312:PX,				alternative splicing, atp-binding, coiled coil, microtubule, motor protein, nucleotide-binding,
3068	HEPATOMA-DERIVED GROWTH FACTOR (HIGH-MOBILITY GROUP PROTEIN 1-LIKE)	9606:Homo sapiens		cell communication, cell proliferation, cellular physiological process, cellular process, physiological process, signal transduction,	binding, carbohydrate binding, glycosaminoglycan binding, growth factor activity, heparin binding, pattern binding, polysaccharide binding, protein binding, receptor binding, signal transducer activity,	HDGF, HMG-1L2, Hepatoma-derived growth factor (HDGF) (High-mobility group protein 1- like 2) (HMG-1L2), High-mobility group protein 1-like 2, hepatoma-derived growth factor, hepatoma-derived growth factor (high-mobility group protein 1-like),	IPR000313:PWWP,		HDGF,	1q21-q23,	domain:PWWP,		cell, cytoplasm, extracellular region, extracellular space, intracellular,	SM00293:PWWP,			SF018520:Not Yet Assigned,	3d-structure, direct protein sequencing, growth factor, heparin binding, heparin-binding, phosphorylation,
6456	SH3-DOMAIN GRB2-LIKE 2	9606:Homo sapiens		cell communication, cellular process, central nervous system development, development, nervous system development, signal transduction, system development,	acyltransferase activity, binding, catalytic activity, identical protein binding, lipid binding, protein binding, transferase activity, transferase activity, transferring acyl groups, transferase activity, transferring groups other than amino-acyl groups,	EEN-B1, Endophilin 1, Endophilin A1 BAR domain, Hypothetical protein DKFZp686B23205, Hypothetical protein DKFZp686B23205 (Fragment), SH3 domain protein 2A, SH3-containing GRB2-like protein 2, SH3-containing GRB2-like protein 2 (EC 2.3.1.-) (SH3 domain protein 2A) (Endophilin 1) (EEN-B1), SH3-domain GRB2-like 2, SH3-domain GRB2-like 2 (SH3GL2 protein), SH3GL2 protein,	IPR000108:Neutrophil cytosol factor 2, IPR001452:Src homology-3, IPR004148:BAR, IPR013315:Spectrin alpha chain,		SH3GL2,	9p22,	domain:BAR, domain:SH3,		cell, cytoplasm, intracellular,	SM00326:SH3, SM00721:BAR,				acyltransferase, coiled coil, lipid-binding, multigene family, phosphorylation, sh3 domain, transferase,
5048	PLATELET-ACTIVATING FACTOR ACETYLHYDROLASE, ISOFORM IB, ALPHA SUBUNIT 45KDA	9606:Homo sapiens		M phase, M phase of mitotic cell cycle, cell communication, cell cycle, cell differentiation, cell division, cell motility, cell organization and biogenesis, cellular localization, cellular physiological process, cellular process, cytoskeleton organization and biogenesis, development, establishment of cellular localization, establishment of localization, establishment of mitotic spindle localizat…	binding, dynein binding, protein binding,	LIS-1, Lissencephaly-1 protein, PAF acetylhydrolase 45 kDa subunit, PAF-AH 45 kDa subunit, PAF-AH alpha, PAFAH alpha, Platelet-activating factor acetylhydrolase IB alpha subunit, Platelet-activating factor acetylhydrolase IB alpha subunit (PAF acetylhydrolase 45 kDa subunit) (PAF-AH 45 kDa subunit) (PAF-AH alpha) (PAFAH alpha) (Lissencephaly-1 protein) (LIS-1), lissencephaly protein, platelet-act…	IPR001680:WD-40 repeat, IPR006594:Lissencephaly type-1-like homology motif,	HSA00564:GLYCEROPHOSPHOLIPID METABOLISM,	PAFAH1B1,	17p13.3,	domain:LisH, repeat:WD 1, repeat:WD 2, repeat:WD 3, repeat:WD 4, repeat:WD 5, repeat:WD 6, repeat:WD 7,		aster, astral microtubule, cell, cell cortex, chromosome, chromosome, pericentric region, cytoplasm, cytoskeleton, endomembrane system, envelope, intracellular, intracellular membrane-bound organelle, intracellular non-membrane-bound organelle, intracellular organelle, kinetochore, membrane, membrane-bound organelle, microtubule, microtubule associated complex, microtubule cytoskeleton, non-membr…	SM00320:WD40, SM00667:LisH,				3d-structure, cell cycle, cell division, coiled coil, cytoskeleton, developmental protein, differentiation, disease mutation, lissencephaly, microtubule, mitosis, neurogenesis, wd repeat,
5518	PROTEIN PHOSPHATASE 2 (FORMERLY 2A), REGULATORY SUBUNIT A (PR 65), ALPHA ISOFORM	9606:Homo sapiens		DNA metabolism, DNA replication, DNA-dependent DNA replication, JAK-STAT cascade, MAPKKK cascade, RNA metabolism, RNA processing, RNA splicing, Wnt receptor signaling pathway, amine metabolism, amino acid and derivative metabolism, amino acid metabolism, apoptosis, biopolymer metabolism, biopolymer modification, biosynthesis, carboxylic acid metabolism, cell adhesion, cell communication, cell cyc…	antigen binding, binding, enzyme regulator activity, phosphatase regulator activity, protein binding, protein dimerization activity, protein heterodimerization activity, protein phosphatase regulator activity, protein phosphatase type 2A regulator activity,	Alpha isoform of regulatory subunit A, protein phosphatase 2, CDNA FLJ34068 fis, clone FCBBF3001918, highly similar to SERINE/THREONINE PROTEIN PHOSPHATASE 2A, 65 kDa REGULATORY SUBUNIT A, ALPHA ISOFORM, Hypothetical protein FLJ34068, Medium tumor antigen-associated 61 kDa protein, PP2A, subunit A, PR65-alpha isoform, PP2A, subunit A, R1-alpha isoform, PPP2R1A protein, PPP2R1A protein (Fragment),…	IPR000357:HEAT, IPR011989:Armadillo-like helical,	HSA04310:WNT SIGNALING PATHWAY, HSA04530:TIGHT JUNCTION, HSA04730:LONG-TERM DEPRESSION,	PPP2R1A,	19q13.33,	helix, repeat:HEAT 1, repeat:HEAT 10, repeat:HEAT 11, repeat:HEAT 12, repeat:HEAT 13, repeat:HEAT 14, repeat:HEAT 15, repeat:HEAT 2, repeat:HEAT 3, repeat:HEAT 4, repeat:HEAT 5, repeat:HEAT 6, repeat:HEAT 7, repeat:HEAT 8, repeat:HEAT 9,		cell, cell fraction, cytoplasm, cytoskeleton, cytosol, intracellular, intracellular membrane-bound organelle, intracellular non-membrane-bound organelle, intracellular organelle, membrane, membrane-bound organelle, microtubule cytoskeleton, mitochondrion, non-membrane-bound organelle, nucleus, organelle, protein complex, protein phosphatase type 2A complex, protein serine/threonine phosphatase co…				SF005602:phosphoprotein phosphatase 65K regulatory chain,	3d-structure, acetylation, direct protein sequencing, hydrolase, multigene family, protein phosphatase,
4775	NUCLEAR FACTOR OF ACTIVATED T-CELLS, CYTOPLASMIC, CALCINEURIN-DEPENDENT 3	9606:Homo sapiens	80.T_cell_Activation,	cellular metabolism, cellular physiological process, cellular process, defense response, immune response, inflammatory response, metabolism, nucleobase, nucleoside, nucleotide and nucleic acid metabolism, organismal physiological process, physiological process, primary metabolism, regulation of biological process, regulation of cellular metabolism, regulation of cellular physiological process, re…	DNA binding, binding, nucleic acid binding, protein binding, transcription coactivator activity, transcription cofactor activity, transcription factor activity, transcription factor binding, transcription regulator activity, transcriptional activator activity,	Cytoplasmic nuclear factor of activated T-cells 3 isoform 4 variant, Cytoplasmic nuclear factor of activated T-cells 3 isoform 4 variant (Fragment), NF-AT4, NF-ATc3, NFATc3, NFATx, Nuclear factor of activated T-cells, cytoplasmic 3, Nuclear factor of activated T-cells, cytoplasmic 3 (NF-ATc3) (NFATc3) (T cell transcription factor NFAT4) (NF-AT4) (NFATx), T cell transcription factor NFAT4, cytopla…	IPR000451:NF-kappa-B/Rel/dorsal, IPR002909:Cell surface receptor IPT/TIG, IPR008366:Nuclear factor of activated T cells (NFAT), IPR011539:Rel homology,	HSA04310:WNT SIGNALING PATHWAY, HSA04360:AXON GUIDANCE, HSA04650:NATURAL KILLER CELL MEDIATED CYTOTOXICITY, HSA04660:T CELL RECEPTOR SIGNALING PATHWAY, HSA04662:B CELL RECEPTOR SIGNALING PATHWAY,	NFATC3,	16q22.2,	domain:RHD, repeat:1, repeat:2, repeat:3, splice variant,		cell, intracellular, intracellular membrane-bound organelle, intracellular organelle, membrane-bound organelle, nucleus, organelle,	SM00429:IPT,				activator, alternative splicing, dna-binding, nuclear protein, phosphorylation, transcription, transcription factor, transcription regulation,
4215	MITOGEN-ACTIVATED PROTEIN KINASE KINASE KINASE 3	9606:Homo sapiens	100.MAPK_signaling_cascades,	I-kappaB kinase/NF-kappaB cascade, MAPKKK cascade, autophagy, biopolymer metabolism, biopolymer modification, cell communication, cellular macromolecule metabolism, cellular metabolism, cellular physiological process, cellular process, cellular protein metabolism, establishment of localization, establishment of protein localization, intracellular signaling cascade, localization, macromolecule met…	ATP binding, MAP kinase kinase kinase activity, adenyl nucleotide binding, binding, catalytic activity, ion binding, kinase activity, magnesium ion binding, metal ion binding, nucleotide binding, phosphotransferase activity, alcohol group as acceptor, protein binding, protein kinase activity, protein serine/threonine kinase activity, purine nucleotide binding, signal transducer activity, transfer…	Hypothetical protein, Hypothetical protein (Fragment), Hypothetical protein DKFZp762P223, MAP3K3 protein, MAPK/ERK kinase kinase 3, MEK kinase 3, MEKK 3, MSTP094, Mitogen-activated protein kinase kinase kinase 3 (EC 2.7.1.37) (MAPK/ERK kinase kinase 3) (MEK kinase 3) (MEKK 3), Mitogen-activated protein kinase kinase kinase 3, isoform 2, mitogen-activated protein kinase kinase kinase 3,	IPR000270:Octicosapeptide/Phox/Bem1p, IPR000719:Protein kinase, IPR001245:Tyrosine protein kinase, IPR002290:Serine/threonine protein kinase, IPR008271:Serine/threonine protein kinase, active site,	HSA04010:MAPK SIGNALING PATHWAY,	MAP3K3,	17q23.3,	active site:Proton acceptor, binding site:ATP, domain:OPR, domain:Protein kinase, nucleotide phosphate-binding region:ATP,	h_mapkPathway:MAPKinase Signaling Pathway,		SM00220:S_TKc, SM00666:PB1,				3D-structure, atp-binding, kinase, magnesium, metal-binding, nucleotide-binding, phosphorylation, serine/threonine-protein kinase, transferase,
54566	ERYTHROCYTE MEMBRANE PROTEIN BAND 4.1 LIKE 4B	9606:Homo sapiens			binding, cytoskeletal protein binding, protein binding, structural constituent of cytoskeleton, structural molecule activity,	Band 4.1-like protein 4B, Band 4.1-like protein 4B (EHM2 protein) (FERM-containing protein CG1), EHM2 protein, Erythrocyte membrane protein band 4.1 like 4B variant, Erythrocyte membrane protein band 4.1 like 4B variant (Fragment), FERM-containing protein CG1, Hypothetical protein DKFZp761N1814 (Fragment), Hypothetical protein FLJ20381, Unknown, erythrocyte membrane protein band 4.1 like 4B, eryt…	IPR000299:Band 4.1, IPR000798:Ezrin/radixin/moesin ERM, IPR002110:Ankyrin, IPR009065:FERM, IPR011993:Pleckstrin homology-type,		EPB41L4B,	9q31-q32, 9q32,	domain:FERM, splice variant,		cell, cytoplasm, cytoskeleton, intracellular, intracellular non-membrane-bound organelle, intracellular organelle, membrane, non-membrane-bound organelle, organelle,	SM00295:B41,				alternative splicing, cytoskeleton,
8851	CYCLIN-DEPENDENT KINASE 5, REGULATORY SUBUNIT 1 (P35)	9606:Homo sapiens		apoptosis, axon extension, axon guidance, axonal fasciculation, axonogenesis, brain development, cell adhesion, cell communication, cell cycle, cell death, cell development, cell differentiation, cell migration, cell motility, cell organization and biogenesis, cell proliferation, cell surface receptor linked signal transduction, cell-cell adhesion, cellular morphogenesis, cellular morphogenesis d…	binding, cadherin binding, calcium ion binding, catalytic activity, cation binding, cell adhesion molecule binding, enzyme activator activity, enzyme regulator activity, ion binding, kinase activator activity, kinase activity, kinase regulator activity, metal ion binding, phosphotransferase activity, alcohol group as acceptor, protein binding, protein kinase activator activity, protein kinase act…	CDK5 activator 1, Cyclin-dependent kinase 5 activator 1 precursor, Cyclin-dependent kinase 5 activator 1 precursor (CDK5 activator 1) (Cyclin-dependent kinase 5 regulatory subunit 1) (Tau protein kinase II 23 kDa subunit) (TPKII regulatory subunit) (p23) (p25) (p35) [Contains: Cyclin-dependent kinase 5 activator 1, p35; Cyclin- dependent kinase 5 activator 1, p25], Cyclin-dependent kinase 5 regul…	IPR004944:Cyclin-dependent kinase 5 activator,		CDK5R1,	17q11.2,	helix, mutagenesis site, site:Cleavage (by calpain),		axon, cell, cell projection, cell soma, contractile fiber, cyclin-dependent protein kinase 5 activator complex, cytoplasm, dendrite, dendritic spine, growth cone, intracellular, intracellular membrane-bound organelle, intracellular organelle, membrane, membrane-bound organelle, neuromuscular junction, neuron projection, nucleus, organelle, protein complex, site of polarized growth, synapse,				SF009324:cyclin-dependent kinase 5 regulatory subunit (activating),	3d-structure, Alzheimer disease, alzheimer's disease, cyclin, kinase,
22919	MICROTUBULE-ASSOCIATED PROTEIN, RP/EB FAMILY, MEMBER 1	9606:Homo sapiens		M phase, M phase of mitotic cell cycle, cell cycle, cell division, cell proliferation, cellular physiological process, cellular process, mitosis, mitotic cell cycle, physiological process, regulation of biological process, regulation of cell cycle, regulation of cellular physiological process, regulation of cellular process, regulation of physiological process, regulation of progression through c…	binding, cytoskeletal protein binding, microtubule binding, protein C-terminus binding, protein binding, tubulin binding,	APC-binding protein EB1, EB1, End-binding protein 1, Microtubule-associated protein RP/EB family member 1, Microtubule-associated protein RP/EB family member 1 (APC-binding protein EB1) (End-binding protein 1) (EB1), microtubule-associated protein EB1 [imported], microtubule-associated protein, RP/EB family, member 1,	IPR001715:Calponin-like actin-binding, IPR004953:EB1,		MAPRE1,	20q11.1-11.23,	domain:CH, domain:EB1, mutagenesis site,		cell, cytoskeleton, intracellular, intracellular non-membrane-bound organelle, intracellular organelle, microtubule, microtubule cytoskeleton, non-membrane-bound organelle, organelle,	SM00033:CH,			SF017708:microtubule-associated protein RP/EB homolog,	3d-structure, Phosphorylation, acetylation, cell cycle, cell division, direct protein sequencing, microtubule, mitosis,
998	CELL DIVISION CYCLE 42 (GTP BINDING PROTEIN, 25KDA)	9606:Homo sapiens	101.Gprot_coupled_Rec_MAP_Kinase, 82.TCR_and_Cap_or_SMAC,	G1 phase, actin cytoskeleton organization and biogenesis, actin filament organization, actin filament-based process, cell communication, cell cycle, cell differentiation, cell division, cell growth, cell organization and biogenesis, cell projection biogenesis, cell projection organization and biogenesis, cellular morphogenesis, cellular physiological process, cellular process, cytoskeleton organi…	GTP binding, GTPase activity, binding, catalytic activity, guanyl nucleotide binding, hydrolase activity, hydrolase activity, acting on acid anhydrides, hydrolase activity, acting on acid anhydrides, in phosphorus-containing anhydrides, nucleoside-triphosphatase activity, nucleotide binding, protein binding, purine nucleotide binding, pyrophosphatase activity,	Cell division control protein 42 homolog (G25K GTP-binding protein), Cell division control protein 42 homolog precursor, Cell division cycle 42, Cell division cycle 42 (GTP binding protein, 25kDa) (Fragment), G25K GTP-binding protein, GTP binding protein, 25kDa, GTP-binding protein G25K, brain splice form ALT_NAMES:CDC42, brain splice form, GTP-binding protein G25K, placental splice form, GTP-bin…	IPR001806:Ras GTPase, IPR003577:Ras small GTPase, Ras type, IPR003578:Ras small GTPase, Rho type, IPR003579:Ras small GTPase, Rab type, IPR005225:Small GTP-binding protein domain, IPR012531:BB1,	HSA04010:MAPK SIGNALING PATHWAY, HSA04360:AXON GUIDANCE, HSA04510:FOCAL ADHESION, HSA04520:ADHERENS JUNCTION, HSA04530:TIGHT JUNCTION, HSA04660:T CELL RECEPTOR SIGNALING PATHWAY, HSA04670:LEUKOCYTE TRANSENDOTHELIAL MIGRATION, HSA04810:REGULATION OF ACTIN CYTOSKELETON, HSA05120:EPITHELIAL CELL SIGNALING IN HELICOBACTER PYLORI INFECTION,	CDC42,	1p36.1,	helix, lipid moiety-binding region:S-geranylgeranyl cysteine, mutagenesis site, nucleotide phosphate-binding region:GTP, propeptide:Removed in mature form, splice variant,	h_agrPathway:Agrin in Postsynaptic Differentiation, h_cdc42racPathway:Role of PI3K subunit p85 in regulation of Actin Organization and Cell Migration, h_malPathway:Role of MAL in Rho-Mediated Activation of SRF, h_p38mapkPathway:p38 MAPK Signaling Pathway, h_rasPathway:Ras Signaling Pathway, h_salmonellaPathway:How does salmonella hijack a cell,	cell, cell projection, cytoplasm, filopodium, intracellular, membrane, plasma membrane,	SM00174:RHO,			SF001710:Rab protein, SF037169:Not Yet Assigned,	3d-structure, GTP binding, P-loop, alternative splicing, cell cycle, cell division, direct protein sequencing, growth regulation, gtp-binding, lipoprotein, membrane, methylated carboxyl end, methylation, nucleotide binding, nucleotide-binding, prenylated cysteine, prenylation,
1654	DEAD (ASP-GLU-ALA-ASP) BOX POLYPEPTIDE 3, X-LINKED	9606:Homo sapiens			ATP binding, ATP-dependent RNA helicase activity, ATP-dependent helicase activity, ATPase activity, ATPase activity, coupled, DNA binding, RNA binding, RNA helicase activity, RNA-dependent ATPase activity, adenyl nucleotide binding, binding, catalytic activity, helicase activity, hydrolase activity, hydrolase activity, acting on acid anhydrides, hydrolase activity, acting on acid anhydrides, in p…	ATP-dependent RNA helicase DDX3X, ATP-dependent RNA helicase DDX3X (EC 3.6.1.-) (DEAD box protein 3, X- chromosomal) (Helicase-like protein 2) (HLP2) (DEAD box, X isoform), DEAD (Asp-Glu-Ala-Asp) box polypeptide 3, X-linked, DEAD box protein 3, X-chromosomal, DEAD box, X isoform, DEAD-box protein 3, X-chromosomal (Helicase-like protein 2) (HLP2) (DEAD-box, X isoform), DEAD/H (Asp-Glu-Ala-Asp/His)…	IPR000629:ATP-dependent helicase, DEAD-box, IPR001410:DEAD/DEAH box helicase, IPR001650:Helicase, C-terminal, IPR011545:DEAD/DEAH box helicase, N-terminal,		DDX3X,	Xp11.3-p11.23,	modified residue, mutagenesis site, nucleotide phosphate-binding region:ATP,		cell, cytoplasm, intracellular, intracellular membrane-bound organelle, intracellular organelle, membrane-bound organelle, nucleus, organelle,	SM00487:DEXDc, SM00490:HELICc,			SF001321:ATP-dependent RNA helicase DBP1,	acetylation, atp-binding, direct protein sequencing, dna-binding, helicase, hydrolase, nuclear protein, nucleotide-binding, phosphorylation, rna-binding,
6908	TATA BOX BINDING PROTEIN	9606:Homo sapiens		cellular metabolism, cellular physiological process, cellular process, metabolism, nucleobase, nucleoside, nucleotide and nucleic acid metabolism, physiological process, primary metabolism, regulation of biological process, regulation of cellular metabolism, regulation of cellular physiological process, regulation of cellular process, regulation of metabolism, regulation of nucleobase, nucleoside…	DNA binding, RNA polymerase II transcription factor activity, binding, general RNA polymerase II transcription factor activity, nucleic acid binding, protein binding, transcription regulator activity,	Hypothetical protein, OTTHUMP00000017704, OTTHUMP00000017704 (Fragment), OTTHUMP00000017705, OTTHUMP00000017705 (Fragment), OTTHUMP00000017706, OTTHUMP00000017706 (Fragment), TATA box binding protein, TATA box binding protein (Fragment), TATA sequence-binding protein, TATA-binding factor, TATA-box binding protein (TATA-box factor) (TATA binding factor) (TATA sequence-binding protein) (Transcripti…	IPR000814:TATA-box binding, IPR012294:Transcription factor TFIID, C-terminal/DNA glycosylase, N-terminal, IPR012295:Beta2-adaptin/TATA-box binding, C-terminal,	HSA03022:BASAL TRANSCRIPTION FACTORS,	TBP,	6q27,	helix, repeat:1, repeat:2,	h_RNApol3Pathway:RNA polymerase III transcription, h_carm-erPathway:CARM1 and Regulation of the Estrogen Receptor, h_hSWI-SNFpathway:Chromatin Remodeling by hSWI/SNF ATP-dependent Complexes, h_p53hypoxiaPathway:Hypoxia and p53 in the Cardiovascular system, h_rarrxrPathway:Nuclear receptors coordinate the activities of chromatin remodeling complexes and coactivators to facilitate initiation of tra…	DNA-directed RNA polymerase II, holoenzyme, cell, intracellular, intracellular membrane-bound organelle, intracellular organelle, membrane-bound organelle, membrane-enclosed lumen, nuclear lumen, nucleoplasm, nucleus, organelle, organelle lumen, protein complex, transcription factor TFIID complex, transcription factor complex,				SF003044:human transcription initiation factor IID,	3d-structure, DNA binding, alternative splicing, disease mutation, dna-binding, nuclear protein, nucleus, transcription, transcription initiation, triplet repeat expansion,
6603	SWI/SNF RELATED, MATRIX ASSOCIATED, ACTIN DEPENDENT REGULATOR OF CHROMATIN, SUBFAMILY D, MEMBER 2	9606:Homo sapiens		DNA metabolism, DNA packaging, biopolymer metabolism, cell organization and biogenesis, cellular metabolism, cellular physiological process, cellular process, chromatin modification, chromatin remodeling, chromosome organization and biogenesis, chromosome organization and biogenesis (sensu Eukaryota), establishment and/or maintenance of chromatin architecture, macromolecule metabolism, metabolism…	binding, protein binding, transcription coactivator activity, transcription cofactor activity, transcription factor binding, transcription regulator activity, transcriptional activator activity,	60 kDa BRG-1/Brm-associated factor subunit B, BRG1-associated factor 60B, SWI/SNF related, matrix associated, actin dependent regulator of chromatin, subfamily d, member 2, SWI/SNF-related matrix-associated actin-dependent regulator of chromatin d2, SWI/SNF-related matrix-associated actin-dependent regulator of chromatin subfamily D member 2, SWI/SNF-related matrix-associated actin-dependent regu…	IPR003121:SWIB/MDM2,		SMARCD2,	17q23-q24,	domain:SWIB, splice variant,		cell, intracellular, intracellular membrane-bound organelle, intracellular organelle, membrane-bound organelle, membrane-enclosed lumen, nuclear lumen, nucleoplasm, nucleus, organelle, organelle lumen,	SM00151:SWIB,				alternative splicing, chromatin regulator, nuclear protein, transcription, transcription regulation,
599	BCL2-LIKE 2	9606:Homo sapiens		anti-apoptosis, apoptosis, cell death, cellular physiological process, cellular process, death, gametogenesis, male gamete generation, negative regulation of apoptosis, negative regulation of biological process, negative regulation of cellular physiological process, negative regulation of cellular process, negative regulation of physiological process, negative regulation of programmed cell death,…	binding, protein binding,	Apoptosis regulator Bcl-W, Apoptosis regulator Bcl-W (Bcl-2-like 2 protein), BCL2-like 2, Bcl-2-like 2 protein, Unknown,	IPR000712:Apoptosis regulator Bcl-2, BH, IPR002475:BCL2-like apoptosis inhibitor, IPR003093:Apoptosis regulator Bcl-2 protein, BH4, IPR012238:Bcl2 related apoptosis regulator, IPR013280:Apoptosis regulator, Bcl-W,		BCL2L2,	14q11.2-q12,			cell, cytoplasm, intracellular, intracellular membrane-bound organelle, intracellular organelle, membrane, membrane-bound organelle, mitochondrion, organelle,	SM00265:BH4, SM00337:BCL,			SF001714:Bcl2 related apoptosis regulator,	3d-structure, apoptosis, membrane, mitochondrion,
3799	KINESIN FAMILY MEMBER 5B	9606:Homo sapiens		cell organization and biogenesis, cellular localization, cellular physiological process, cellular process, cytoskeleton organization and biogenesis, cytoskeleton-dependent intracellular transport, establishment of cellular localization, establishment of localization, intracellular transport, localization, microtubule-based movement, microtubule-based process, organelle organization and biogenesis…	ATP binding, adenyl nucleotide binding, binding, catalytic activity, cytoskeletal protein binding, hydrolase activity, microtubule binding, microtubule motor activity, motor activity, nucleotide binding, protein binding, purine nucleotide binding, tubulin binding,	(protein for IMAGE:5529261), KIF5B, KIF5B protein, KIF5B protein (Fragment), Kinesin 1 (110-120kD), Kinesin family member 5B (Kinesin 1 (110-120kD))(KIF5B), Kinesin heavy chain, Kinesin heavy chain (Ubiquitous kinesin heavy chain) (UKHC), UKHC, Ubiquitous kinesin heavy chain, kinesin family member 5B, kinesin heavy chain CONTAINS:kinesin ATPase (EC 3.6.1.-),	IPR001752:Kinesin, motor region,		KIF5B,	10pter-q22.1,	domain:Kinesin-motor, nucleotide phosphate-binding region:ATP,		cell, cytoskeleton, intracellular, intracellular non-membrane-bound organelle, intracellular organelle, kinesin complex, microtubule, microtubule associated complex, microtubule cytoskeleton, non-membrane-bound organelle, organelle, protein complex,	SM00129:KISc,			SF002309:kinesin heavy chain,	3d-structure, ATP, P-loop, atp-binding, coiled coil, heterotetramer, hydrolase, microtubule, microtubule binding, motor protein, nucleotide binding, nucleotide-binding,
80155	NMDA RECEPTOR REGULATED 1	9606:Homo sapiens		N-terminal protein amino acid acetylation, N-terminal protein amino acid modification, angiogenesis, biopolymer metabolism, biopolymer modification, blood vessel development, blood vessel morphogenesis, cell differentiation, cellular macromolecule metabolism, cellular metabolism, cellular physiological process, cellular process, cellular protein metabolism, development, macromolecule metabolism, …	DNA binding, acetyltransferase activity, acyltransferase activity, binding, catalytic activity, nucleic acid binding, protein binding, receptor activity, ribonucleoprotein binding, ribosome binding, signal transducer activity, transcription factor activity, transcription regulator activity, transferase activity, transferase activity, transferring acyl groups, transferase activity, transferring gr…	Gastric cancer antigen Ga19, Hypothetical protein TBDN100, N-terminal acetyltransferase, NARG1 protein, NARG1 protein (Fragment), NMDA receptor regulated 1, NMDA receptor regulated 1 (Hypothetical protein TBDN100), NMDA receptor regulated protein 1 (N-terminal acetyltransferase) (Tubedown-1 protein) (Tbdn100) (Gastric cancer antigen Ga19), NMDA receptor-regulated protein 1, Tbdn100, Tubedown-1 pr…	IPR001440:Tetratricopeptide TPR_1, IPR002197:Helix-turn-helix, Fis-type, IPR011990:Tetratricopeptide-like helical, IPR013026:Tetratricopeptide region, IPR013105:Tetratricopeptide TPR_2,		NARG1,	4q31.1,	repeat:TPR 1, repeat:TPR 2, repeat:TPR 3, repeat:TPR 4, repeat:TPR 5, repeat:TPR 6, repeat:TPR 7, repeat:TPR 8, splice variant,		cell, cytoplasm, intracellular, intracellular membrane-bound organelle, intracellular organelle, membrane-bound organelle, membrane-enclosed lumen, nuclear lumen, nucleoplasm, nucleus, organelle, organelle lumen, protein complex, transcription factor complex,	SM00028:TPR,	General function prediction only,			alternative splicing, angiogenesis, antigen, developmental protein, differentiation, nuclear protein, receptor, tpr repeat, transcription, transcription regulation,
7533	TYROSINE 3-MONOOXYGENASE/TRYPTOPHAN 5-MONOOXYGENASE ACTIVATION PROTEIN, ETA POLYPEPTIDE	9606:Homo sapiens		M phase, M phase of mitotic cell cycle, apoptosis, catabolism, cell communication, cell cycle, cell death, cell development, cell differentiation, cell organization and biogenesis, cell-cell signaling, cellular catabolism, cellular lipid catabolism, cellular lipid metabolism, cellular localization, cellular metabolism, cellular morphogenesis, cellular morphogenesis during differentiation, cellula…	actin binding, binding, cytoskeletal protein binding, enzyme inhibitor activity, enzyme regulator activity, glucocorticoid receptor binding, hormone receptor binding, insulin-like growth factor receptor binding, kinase inhibitor activity, kinase regulator activity, nuclear hormone receptor binding, protein binding, protein domain specific binding, protein kinase C inhibitor activity, protein kina…	14-3-3 protein eta, 14-3-3 protein eta (Protein AS1), 14-3-3 protein eta chain, Homo sapiens clone CDABP0046 mRNA sequence, Protein AS1, Unknown, tyrosine 3-monooxygenase/tryptophan 5-monooxygenase activation protein, eta polypeptide,	IPR000308:14-3-3 protein,	HSA04110:CELL CYCLE,	YWHAH,	22q12.3,		h_MITRPathway:Signal Dependent Regulation of Myogenesis by Corepressor MITR, h_achPathway:Role of nicotinic acetylcholine receptors in the regulation of apoptosis, h_aktPathway:AKT Signaling Pathway, h_badPathway:Regulation of BAD phosphorylation, h_cdc25Pathway:cdc25 and chk1 Regulatory Pathway in response to DNA damage, h_g2Pathway:Cell Cycle:G2/M Checkpoint, h_hdacPathway:Control of skeletal m…	cell, cytoplasm, intracellular,	SM00101:14_3_3,		PSYCH, SCHIZOPHRENIA,	SF000868:14-3-3 protein,	3D-structure, acetylation, direct protein sequencing, multigene family, phosphorylation,
6376	CHEMOKINE (C-X3-C MOTIF) LIGAND 1	9606:Homo sapiens	109.Chemokine_families,	behavior, calcium-independent cell-cell adhesion, cell activation, cell adhesion, cell communication, cell migration, cell motility, cell surface receptor linked signal transduction, cell-cell adhesion, cellular extravasation, cellular physiological process, cellular process, chemotaxis, cytokine and chemokine mediated signaling pathway, defense response, establishment of localization, immune cel…	G-protein-coupled receptor binding, binding, chemokine activity, chemokine receptor binding, cytokine activity, protein binding, receptor binding, signal transducer activity,	CX3C membrane-anchored chemokine, CX3CL1, CX3CL1 protein, Chemokine (C-X3-C motif) ligand 1 variant, Chemokine (C-X3-C motif) ligand 1 variant (Fragment), Fractalkine precursor, Fractalkine precursor (CX3CL1) (Neurotactin) (CX3C membrane-anchored chemokine) (Small inducible cytokine D1), Neurotactin, Small inducible cytokine D1, chemokine (C-X3-C motif) ligand 1,	IPR001811:Small chemokine, interleukin-8-like, IPR008097:Fractalkine/neurotactin,	HSA04060:CYTOKINE-CYTOKINE RECEPTOR INTERACTION,	CX3CL1,	16q13,	disulfide bond, glycosylation site:N-linked (GlcNAc...), signal peptide, site:Cleavage site of soluble form, transmembrane region,		cell, cell surface, extracellular region, extracellular space, integral to membrane, intrinsic to membrane, membrane,	SM00199:SCY,				3d-structure, cell adhesion, cytokine, glycoprotein, membrane, signal, transmembrane,
8061	FOS-LIKE ANTIGEN 1	9606:Homo sapiens		behavior, cell proliferation, cellular defense response, cellular metabolism, cellular physiological process, cellular process, chemotaxis, defense response, immune response, locomotory behavior, metabolism, nucleobase, nucleoside, nucleotide and nucleic acid metabolism, organismal physiological process, physiological process, positive regulation of biological process, positive regulation of cell…	DNA binding, binding, nucleic acid binding, protein binding, protein dimerization activity, sequence-specific DNA binding, transcription factor activity, transcription regulator activity,	FOS-like antigen 1, FOS-like antigen 1 variant, FOS-like antigen 1 variant (Fragment), FOSL1 protein, FRA-1, Fos-related antigen 1, Fos-related antigen 1 (FRA-1), transforming protein (fra-1),	IPR000837:Fos transforming protein, IPR004827:Basic-leucine zipper (bZIP) transcription factor, IPR011616:bZIP transcription factor, bZIP_1,	HSA04310:WNT SIGNALING PATHWAY,	FOSL1,	11q13,	DNA-binding region:Basic motif, domain:Leucine-zipper,	h_ranklPathway:Bone Remodelling,	cell, intracellular, intracellular membrane-bound organelle, intracellular organelle, membrane-bound organelle, nucleus, organelle,	SM00338:BRLZ,			SF001719:fos transforming protein,	DNA binding, dna-binding, nuclear protein, nucleus,
4779	NUCLEAR FACTOR (ERYTHROID-DERIVED 2)-LIKE 1	9606:Homo sapiens		biosynthesis, cellular biosynthesis, cellular metabolism, cellular physiological process, cellular process, cofactor biosynthesis, cofactor metabolism, defense response, development, heme biosynthesis, heme metabolism, heterocycle metabolism, immune response, inflammatory response, metabolism, morphogenesis, nucleobase, nucleoside, nucleotide and nucleic acid metabolism, organismal physiological …	DNA binding, binding, nucleic acid binding, protein binding, protein dimerization activity, sequence-specific DNA binding, transcription cofactor activity, transcription factor activity, transcription factor binding, transcription regulator activity,	FLJ00380 protein, FLJ00380 protein (Fragment), Locus control region-factor 1, NF-E2-related factor 1, NFE2-related factor 1, Nuclear factor erythroid 2 related factor 1 (NF-E2 related factor 1) (NFE2-related factor 1) (Nuclear factor, erythroid derived 2, like 1) (Transcription factor 11) (Transcription factor HBZ17) (Transcription factor LCR-F1) (Locus control region-factor 1), Nuclear factor er…	IPR004827:Basic-leucine zipper (bZIP) transcription factor, IPR011616:bZIP transcription factor, bZIP_1,		NFE2L1,	17q21.3,	DNA-binding region:Basic motif, domain:Leucine-zipper, splice variant,		cell, intracellular, intracellular membrane-bound organelle, intracellular organelle, membrane-bound organelle, nucleus, organelle,	SM00338:BRLZ,			SF016631:transcription factor TFC11,	DNA binding, activator, alternative splicing, dna-binding, leucine zipper, nuclear protein, transcription, transcription factor, transcription regulation,
7410	VAV 2 ONCOGENE	9606:Homo sapiens		G-protein coupled receptor protein signaling pathway, cell communication, cell surface receptor linked signal transduction, cellular process, intracellular signaling cascade, signal transduction,	G-protein coupled receptor activity, GTPase regulator activity, binding, cation binding, diacylglycerol binding, enzyme regulator activity, guanyl-nucleotide exchange factor activity, ion binding, lipid binding, metal ion binding, protein binding, receptor activity, rhodopsin-like receptor activity, signal transducer activity, small GTPase regulator activity, transition metal ion binding, transme…	CDNA FLJ42277 fis, clone TLIVE2002338, Hypothetical protein DKFZp686B22207, Hypothetical protein DKFZp686B22207 (Fragment), Hypothetical protein FLJ26965, Hypothetical protein FLJ42277, PP3781, Protein vav-2, VAV2 protein, VAV2 protein (Fragment), Vav-2 protein, gene VAV2 protein, vav 2 oncogene,	IPR000219:DH, IPR000980:SH2 motif, IPR001331:Guanine-nucleotide dissociation stimulator, CDC24, IPR001452:Src homology-3, IPR001715:Calponin-like actin-binding, IPR001849:Pleckstrin-like, IPR002219:Protein kinase C, phorbol ester/diacylglycerol binding, IPR011511:Variant SH3, IPR011993:Pleckstrin homology-type,	HSA04510:FOCAL ADHESION, HSA04650:NATURAL KILLER CELL MEDIATED CYTOTOXICITY, HSA04660:T CELL RECEPTOR SIGNALING PATHWAY, HSA04662:B CELL RECEPTOR SIGNALING PATHWAY, HSA04664:FC EPSILON RI SIGNALING PATHWAY, HSA04670:LEUKOCYTE TRANSENDOTHELIAL MIGRATION, HSA04810:REGULATION OF ACTIN CYTOSKELETON,	VAV2,	9q34.1,	domain:CH, domain:DH, domain:PH, domain:SH2, domain:SH3 1, domain:SH3 2, zinc finger region:Phorbol-ester/DAG-type,	h_ptdinsPathway:Phosphoinositides and their downstream targets.,	cell, integral to membrane, intrinsic to membrane, membrane,	SM00033:CH, SM00109:C1, SM00233:PH, SM00252:SH2, SM00325:RhoGEF, SM00326:SH3,			SF001739:vav transforming protein,	guanine-nucleotide releasing factor, metal-binding, phorbol-ester binding, phosphorylation, sh2 domain, sh3 domain, zinc, zinc-finger,
8997	KALIRIN, RHOGEF KINASE	9606:Homo sapiens		biopolymer metabolism, biopolymer modification, cell communication, cellular macromolecule metabolism, cellular metabolism, cellular physiological process, cellular process, cellular protein metabolism, development, establishment of localization, intracellular signaling cascade, localization, macromolecule metabolism, metabolism, nervous system development, phosphate metabolism, phosphorus metabo…	ATP binding, GTPase regulator activity, adenyl nucleotide binding, binding, cAMP-dependent protein kinase activity, catalytic activity, cyclic nucleotide-dependent protein kinase activity, enzyme regulator activity, guanyl-nucleotide exchange factor activity, kinase activity, nucleotide binding, phosphotransferase activity, alcohol group as acceptor, protein binding, protein kinase CK2 activity, …	CDNA FLJ16443 fis, clone BRAMY3004800, highly similar to Huntingtin-associated protein-interacting protein, CDNA FLJ45007 fis, clone BRAWH3012005, Huntingtin-associated protein-interacting protein, Huntingtin-associated protein-interacting protein (Duo protein), Hypothetical protein FLJ16443, Hypothetical protein FLJ45007, Protein Duo, Serine/threonine kinase with Dbl- and pleckstrin homology dom…	IPR000219:DH, IPR000719:Protein kinase, IPR001245:Tyrosine protein kinase, IPR001251:Cellular retinaldehyde-binding/triple function, C-terminal, IPR001331:Guanine-nucleotide dissociation stimulator, CDC24, IPR001452:Src homology-3, IPR001849:Pleckstrin-like, IPR002017:Spectrin repeat, IPR002290:Serine/threonine protein kinase, IPR003598:Immunoglobulin C2 type, IPR003599:Immunoglobulin subtype, IP…		KALRN,	3q21.1-q21.2, 3q21.2,	active site:Proton acceptor, binding site:ATP, domain:CRAL-TRIO, domain:DH, domain:Fibronectin type-III, domain:Ig-like C2-type, domain:PH, domain:Protein kinase, domain:SH3, mutagenesis site, nucleotide phosphate-binding region:ATP, repeat:Spectrin 1, repeat:Spectrin 2, repeat:Spectrin 3, repeat:Spectrin 4, splice variant,		actin cytoskeleton, cell, cytoskeleton, intracellular, intracellular non-membrane-bound organelle, intracellular organelle, non-membrane-bound organelle, organelle,	SM00060:FN3, SM00150:SPEC, SM00220:S_TKc, SM00233:PH, SM00325:RhoGEF, SM00408:IGc2, SM00409:IG, SM00516:SEC14,				alternative splicing, atp-binding, cytoskeleton, guanine-nucleotide releasing factor, immunoglobulin domain, kinase, nucleotide-binding, phosphorylation, serine/threonine-protein kinase, sh3 domain, transferase,
5930	RETINOBLASTOMA BINDING PROTEIN 6	9606:Homo sapiens		biopolymer metabolism, biopolymer modification, cell cycle, cellular macromolecule metabolism, cellular metabolism, cellular physiological process, cellular process, cellular protein metabolism, macromolecule metabolism, metabolism, physiological process, primary metabolism, protein metabolism, protein modification, protein ubiquitination, regulation of biological process, regulation of cell cycl…	binding, catalytic activity, cation binding, ion binding, ligase activity, ligase activity, forming carbon-nitrogen bonds, metal ion binding, nucleic acid binding, protein binding, transition metal ion binding, ubiquitin-protein ligase activity, zinc ion binding,	Brain my038 protein, Brain my038 protein (RBBP6 protein), Hypothetical protein, Hypothetical protein (Fragment), Hypothetical protein DKFZp761B2423 (Fragment), Hypothetical protein FLJ23301, P53-associated cellular protein PACT, PRO1155, Proliferation potential-related protein, RB protein binding protein, RBBP6 protein, RBBP6 protein (Fragment), Retinoblastoma binding protein 6 isoform 1, Retinob…	IPR001841:Zinc finger, RING-type, IPR001878:Zinc finger, CCHC-type,		RBBP6,	16, 16p11.2, 16p12.2,			cell, intracellular, intracellular membrane-bound organelle, intracellular organelle, membrane-bound organelle, nucleus, organelle, protein complex, ubiquitin ligase complex,	SM00184:RING, SM00343:ZnF_C2HC,	General function prediction only,			Ubl conjugation pathway, metal-binding, tandem repeat, zinc, zinc-finger,
1399	V-CRK SARCOMA VIRUS CT10 ONCOGENE HOMOLOG (AVIAN)-LIKE	9606:Homo sapiens		JNK cascade, MAPKKK cascade, Ras protein signal transduction, biopolymer metabolism, biopolymer modification, cell communication, cell motility, cellular macromolecule metabolism, cellular metabolism, cellular physiological process, cellular process, cellular protein metabolism, establishment of localization, intracellular signaling cascade, localization, localization of cell, locomotion, macromo…	SH3/SH2 adaptor activity, binding, catalytic activity, kinase activity, phosphotransferase activity, alcohol group as acceptor, protein binding, protein binding, bridging, protein kinase activity, protein-tyrosine kinase activity, signal transducer activity, transferase activity, transferase activity, transferring phosphorus-containing groups,	CRKL protein, Crk-like protein, v-crk sarcoma virus CT10 oncogene homolog (avian)-like,	IPR000980:SH2 motif, IPR001452:Src homology-3, IPR011511:Variant SH3,	HSA04010:MAPK SIGNALING PATHWAY, HSA04510:FOCAL ADHESION, HSA04810:REGULATION OF ACTIN CYTOSKELETON, HSA04910:INSULIN SIGNALING PATHWAY,	CRKL,	22q11,	domain:SH2, domain:SH3 1, domain:SH3 2,	h_gleevecpathway:Inhibition of Cellular Proliferation by Gleevec, h_il2rbPathway:IL-2 Receptor Beta Chain in T cell Activation, h_integrinPathway:Integrin Signaling Pathway, h_metPathway:Signaling of Hepatocyte Growth Factor Receptor, h_pyk2Pathway:Links between Pyk2 and Map Kinases,		SM00252:SH2, SM00326:SH3,			SF001740:crk transforming protein,	phosphorylation, sh2 domain, sh3 domain,
9099	UBIQUITIN SPECIFIC PEPTIDASE 2	9606:Homo sapiens		biopolymer catabolism, biopolymer metabolism, biopolymer modification, catabolism, cellular catabolism, cellular macromolecule catabolism, cellular macromolecule metabolism, cellular metabolism, cellular physiological process, cellular process, cellular protein catabolism, cellular protein metabolism, macromolecule catabolism, macromolecule metabolism, metabolism, modification-dependent protein c…	binding, catalytic activity, cysteine-type endopeptidase activity, cysteine-type peptidase activity, endopeptidase activity, hydrolase activity, hydrolase activity, acting on ester bonds, peptidase activity, protein binding, thiolester hydrolase activity, ubiquitin thiolesterase activity, ubiquitin-specific protease activity,	41 kDa ubiquitin-specific protease, Deubiquitinating enzyme 2, USP2 protein, Ubiquitin carboxyl-terminal hydrolase 2, Ubiquitin carboxyl-terminal hydrolase 2 (EC 3.1.2.15) (Ubiquitin thiolesterase 2) (Ubiquitin-specific processing protease 2) (Deubiquitinating enzyme 2) (41 kDa ubiquitin-specific protease), Ubiquitin specific protease 2b, Ubiquitin thiolesterase 2, Ubiquitin-specific-processing p…	IPR001394:Peptidase C19, ubiquitin carboxyl-terminal hydrolase 2,		USP2,	11q23.3,	sequence conflict, splice variant,							alternative splicing, hydrolase, multigene family, protease, thiol protease, ubl conjugation pathway,
396	RHO GDP DISSOCIATION INHIBITOR (GDI) ALPHA	9606:Homo sapiens		Rho protein signal transduction, anti-apoptosis, apoptosis, cell adhesion, cell communication, cell death, cell motility, cellular physiological process, cellular process, death, establishment of localization, intracellular signaling cascade, localization, localization of cell, locomotion, negative regulation of apoptosis, negative regulation of biological process, negative regulation of cell adh…	GTPase activator activity, GTPase regulator activity, binding, enzyme activator activity, enzyme regulator activity, protein binding, small GTPase regulator activity,	ARHGDIA protein, ARHGDIA protein (Rho GDP dissociation inhibitor (GDI) alpha), GDP dissociation inhibitor (GDI), Rho GDI 1, Rho GDP dissociation inhibitor (GDI) alpha, Rho GDP-dissociation inhibitor 1, Rho GDP-dissociation inhibitor 1 (Rho GDI 1) (Rho-GDI alpha), Rho-GDI alpha, rho protein GDP-dissociation inhibitor 1 (IEF 8118),	IPR000406:RHO protein GDP dissociation inhibitor,		ARHGDIA,	17q25.3,			cell, cytoplasm, cytoskeleton, intracellular, intracellular non-membrane-bound organelle, intracellular organelle, non-membrane-bound organelle, organelle,				SF015597:human rho GDP dissociation inhibitor,	3d-structure, gtpase activation,
627	BRAIN-DERIVED NEUROTROPHIC FACTOR	9606:Homo sapiens	148.PCAF_GCN5-TFIID-complexes,	development, nervous system development, system development,	binding, growth factor activity, protein binding, receptor binding, signal transducer activity,	BDNF, Brain-derived neurotrophic factor (Fragment), Brain-derived neurotrophic factor BDNF1, Brain-derived neurotrophic factor BDNF2A, Brain-derived neurotrophic factor BDNF2B, Brain-derived neurotrophic factor BDNF2B (Brain-derived neurotrophic factor BDNF2C) (Brain-derived neurotrophic factor BDNF3) (Brain- derived neurotrophic factor BDNF4) (Brain-derived neurotrophic factor BDNF5) (Brain-deri…	IPR002072:Nerve growth factor,	HSA04010:MAPK SIGNALING PATHWAY, HSA05040:HUNTINGTON'S DISEASE,	BDNF,	11p13,	disulfide bond, glycosylation site:N-linked (GlcNAc...), mutagenesis site, signal peptide, site:Cleavage (by S1P),			SM00140:NGF,		ALZHEIMER'S DISEASE, BIPOLAR DISORDER, EPILEPSY, MEMORY PERFORMANCE., NEURODEG, NORMALVARIATION, OBSESSIVE-COMPULSIVE DISORDER, PARKINSON'S DISEASE, PERSONALITY TRAIT AND INTELLIGENCE, PSYCH, SCHIZOPHRENIA,	SF001789:nerve growth factor beta chain,	3d-structure, dimer, direct protein sequencing, disease mutation, glycoprotein, growth factor, signal,
11176	BROMODOMAIN ADJACENT TO ZINC FINGER DOMAIN, 2A	9606:Homo sapiens		DNA metabolism, DNA packaging, biopolymer metabolism, cell organization and biogenesis, cellular metabolism, cellular physiological process, cellular process, chromatin modification, chromatin remodeling, chromosome organization and biogenesis, chromosome organization and biogenesis (sensu Eukaryota), establishment and/or maintenance of chromatin architecture, macromolecule metabolism, metabolism…	DNA binding, binding, cation binding, ion binding, metal ion binding, nucleic acid binding, protein binding, transcription regulator activity, transition metal ion binding, zinc ion binding,	Bromodomain adjacent to zinc finger domain 2A, Bromodomain adjacent to zinc finger domain 2A (Transcription termination factor I-interacting protein 5) (TTF-I-interacting protein 5) (Tip5) (hWALp3), Hypothetical protein DKFZp781B109, TTF-I interacting peptide 5, TTF-I-interacting protein 5, Tip5, Transcription termination factor I-interacting protein 5, bromodomain adjacent to zinc finger domain,…	IPR000637:HMG-I and HMG-Y, DNA-binding, IPR001487:Bromodomain, IPR001739:Methyl-CpG binding, IPR001965:Zinc finger, PHD-type, IPR004022:DDT,		BAZ2A,	12q24.3-qter,	DNA-binding region:A.T hook 1, DNA-binding region:A.T hook 2, DNA-binding region:A.T hook 3, DNA-binding region:A.T hook 4, domain:Bromo, domain:DDT, domain:MBD, zinc finger region:PHD-type,		cell, intracellular, intracellular membrane-bound organelle, intracellular non-membrane-bound organelle, intracellular organelle, membrane-bound organelle, membrane-enclosed lumen, non-membrane-bound organelle, nuclear lumen, nucleolus, nucleus, organelle, organelle lumen, protein complex,	SM00249:PHD, SM00297:BROMO, SM00384:AT_hook, SM00391:MBD, SM00571:DDT,				bromodomain, coiled coil, dna-binding, metal-binding, nuclear protein, phosphorylation, transcription, transcription regulation, zinc, zinc-finger,
3839	KARYOPHERIN ALPHA 3 (IMPORTIN ALPHA 4)	9606:Homo sapiens		NLS-bearing substrate import into nucleus, cell organization and biogenesis, cellular localization, cellular physiological process, cellular process, establishment of cellular localization, establishment of localization, establishment of protein localization, intracellular protein transport, intracellular transport, localization, macromolecule metabolism, metabolism, nuclear import, nuclear trans…	binding, nuclear localization sequence binding, peptide binding, protein binding, protein transporter activity, signal sequence binding, transporter activity,	Importin alpha 4, Importin alpha-3 subunit, Importin alpha-3 subunit (Karyopherin alpha-3 subunit) (SRP1-gamma), Karyopherin alpha 3, Karyopherin alpha 3 (Importin alpha 4) (Fragment), Karyopherin alpha 3 (Importin alpha 4) (Importin alpha-3 subunit), Karyopherin alpha 3 variant, Karyopherin alpha 3 variant (Fragment), Karyopherin alpha-3 subunit, SRP1-gamma, alhph 3, homolog, karyopherin alpha 3…	IPR000225:Armadillo, IPR002652:Importin alpha-like protein, beta-binding region, IPR011989:Armadillo-like helical,		KPNA3,	13q14.3,	domain:IBB, repeat:ARM 1 (incomplete), repeat:ARM 10; atypical, repeat:ARM 2, repeat:ARM 3, repeat:ARM 4, repeat:ARM 5, repeat:ARM 6, repeat:ARM 7, repeat:ARM 8, repeat:ARM 9,		cell, endomembrane system, envelope, integral to membrane, intracellular, intracellular membrane-bound organelle, intracellular organelle, intrinsic to membrane, membrane, membrane-bound organelle, nuclear envelope, nuclear pore, nucleus, organelle, organelle envelope, pore complex, protein complex,	SM00185:ARM,	Intracellular trafficking and secretion,		SF005673:pendulin,	nuclear protein, protein transport, transport,
4134	MICROTUBULE-ASSOCIATED PROTEIN 4	9606:Homo sapiens		cell organization and biogenesis, cellular macromolecule metabolism, cellular metabolism, cellular physiological process, cellular process, cellular protein metabolism, cytoskeleton organization and biogenesis, macromolecule metabolism, metabolism, microtubule cytoskeleton organization and biogenesis, microtubule depolymerization, microtubule polymerization or depolymerization, microtubule-based …	binding, cytoskeletal protein binding, microtubule binding, protein binding, structural molecule activity, tubulin binding,	CDNA FLJ30134 fis, clone BRACE1000187, weakly similar to MICROTUBULE-ASSOCIATED PROTEIN 4, CDNA FLJ43255 fis, clone HEART2010495, moderately similar to MICROTUBULE-ASSOCIATED PROTEIN 4., Hypothetical protein, Hypothetical protein (Fragment), Hypothetical protein FLJ30134, Hypothetical protein FLJ43255, MAP 4, MAP4 protein, MAP4 protein (Fragment), Microtubule-associated protein, Microtubule-assoc…	IPR001084:Tubulin-binding Tau protein,		MAP4,	3p21,	modified residue, mutagenesis site, repeat:1, repeat:10, repeat:11, repeat:12, repeat:13, repeat:14, repeat:15, repeat:16, repeat:17, repeat:2, repeat:26 residues 1, repeat:26 residues 2, repeat:3, repeat:4, repeat:5, repeat:6, repeat:7, repeat:8 (incomplete), repeat:9, repeat:Tau/MAP motif 1, repeat:Tau/MAP motif 2, repeat:Tau/MAP motif 3, repeat:Tau/MAP motif 4, splice variant,		cell, cytoskeleton, intracellular, intracellular non-membrane-bound organelle, intracellular organelle, microtubule, microtubule associated complex, microtubule cytoskeleton, non-membrane-bound organelle, organelle, protein complex,			NEURODEG, PROGRESSIVE SUPRANUCLEAR PALSY,		alternative splicing, microtubule, microtubule binding, phosphorylation, tandem repeat,
4026	LIM DOMAIN CONTAINING PREFERRED TRANSLOCATION PARTNER IN LIPOMA	9606:Homo sapiens		biological process unknown, cell adhesion, cellular process,	binding, cation binding, ion binding, metal ion binding, molecular function unknown, protein binding, transition metal ion binding, zinc ion binding,	LIM domain containing preferred translocation partner in lipoma, LIM domain-containing preferred translocation partner in lipoma, Lipoma-preferred partner, Lipoma-preferred partner (LIM domain-containing preferred translocation partner in lipoma),	IPR001781:LIM, zinc-binding,		LPP,	3q28,	domain:LIM zinc-binding 1, domain:LIM zinc-binding 2, domain:LIM zinc-binding 3, mutagenesis site, site:Breakpoint for translocation to form HMGA2-LPP, site:Breakpoint for translocation to form HMGA2-LPP and MLL-LPP,		cell, cellular component unknown, intracellular, intracellular membrane-bound organelle, intracellular organelle, membrane-bound organelle, nucleus, organelle,	SM00132:LIM,				activator, cell adhesion, chromosomal translocation, lim domain, metal-binding, nuclear protein, phosphorylation, zinc,
27065	DNA SEGMENT ON CHROMOSOME 4 (UNIQUE) 234 EXPRESSED SEQUENCE	9606:Homo sapiens		G-protein coupled receptor protein signaling pathway, cell communication, cell surface receptor linked signal transduction, cellular process, dopamine receptor signaling pathway, signal transduction,	G-protein-coupled receptor binding, binding, dopamine receptor binding, protein binding, receptor binding, signal transducer activity,	Brain neuron cytoplasmic protein 1, D4S234, D4S234E protein, DNA segment on chromosome 4 (unique) 234 expressed sequence, Neuron-specific protein family member 1, Neuron-specific protein family member 1 (Brain neuron cytoplasmic protein 1) (D4S234), protein,	IPR009431:D1 dopamine receptor-interacting,		D4S234E,	4p16.3,	transmembrane region,		Golgi apparatus, Golgi stack, cell, cytoplasm, integral to membrane, intracellular, intracellular membrane-bound organelle, intracellular organelle, intrinsic to membrane, membrane, membrane-bound organelle, nucleus, organelle,				SF002383:neuron specific protein/ calcyon,	golgi stack, membrane, signal-anchor, transmembrane,
6416	MITOGEN-ACTIVATED PROTEIN KINASE KINASE 4	9606:Homo sapiens	100.MAPK_signaling_cascades, 77.IkBa_Kinase_JNK_MEKK1,	JNK cascade, MAPKKK cascade, biopolymer metabolism, biopolymer modification, cell communication, cellular macromolecule metabolism, cellular metabolism, cellular physiological process, cellular process, cellular protein metabolism, intracellular signaling cascade, macromolecule metabolism, metabolism, phosphate metabolism, phosphorus metabolism, phosphorylation, physiological process, primary met…	ATP binding, adenyl nucleotide binding, binding, catalytic activity, kinase activity, nucleotide binding, phosphotransferase activity, alcohol group as acceptor, protein binding, protein kinase activity, protein serine/threonine kinase activity, protein-tyrosine kinase activity, purine nucleotide binding, transferase activity, transferase activity, transferring phosphorus-containing groups,	Dual specificity mitogen-activated protein kinase kinase 4, Dual specificity mitogen-activated protein kinase kinase 4 (EC 2.7.1.37) (EC 2.7.1.112) (MAP kinase kinase 4) (JNK-activating kinase 1) (c-Jun N-terminal kinase kinase 1) (JNKK) (SAPK/ERK kinase 1) (SEK1), JNK-activating kinase 1, JNK-activating protein kinase (EC 2.7.1.-) ALT_NAMES:dual specificity kinase JNKK; MAP kinase kinase MKK4, J…	IPR000719:Protein kinase, IPR001245:Tyrosine protein kinase, IPR002290:Serine/threonine protein kinase, IPR008271:Serine/threonine protein kinase, active site,	HSA04010:MAPK SIGNALING PATHWAY, HSA04620:TOLL-LIKE RECEPTOR SIGNALING PATHWAY, HSA04664:FC EPSILON RI SIGNALING PATHWAY, HSA05120:EPITHELIAL CELL SIGNALING IN HELICOBACTER PYLORI INFECTION,	MAP2K4,	17p11.2,	active site:Proton acceptor, binding site:ATP, domain:Protein kinase, nucleotide phosphate-binding region:ATP, site:Cleavage (by anthrax lethal factor),	h_At1rPathway:Angiotensin II mediated activation of JNK Pathway via Pyk2 dependent signaling, h_ceramidePathway:Ceramide Signaling Pathway, h_egfPathway:EGF Signaling Pathway, h_fasPathway:FAS signaling pathway ( CD95 ), h_fcer1Pathway:Fc Epsilon Receptor I Signaling in Mast Cells, h_gleevecpathway:Inhibition of Cellular Proliferation by Gleevec, h_keratinocytePathway:Keratinocyte Differentiation…		SM00220:S_TKc,			SF000564:kinase-related transforming protein,	ATP, atp-binding, kinase, nucleotide-binding, phosphorylation, phosphotransferase, serine/threonine-protein kinase, transferase, tyrosine-protein kinase,
cation transporter activity'
ENTREZ_GENE_ID	Gene Name	Species	GOTERM_BP_ALL	GOTERM_MF_ALL	GENE_NAME	INTERPRO_NAME	KEGG_PATHWAY	GENE_SYMBOL	CYTOBAND	UP_SEQ_FEATURE	BIOCARTA	GOTERM_CC_ALL	SMART_NAME	COG_KOG_ONTOLOGY	GENETIC_ASSOCIATION_DB	PIR_SUPERFAMILY_NAME	SP_PIR_KEYWORDS
6558	SOLUTE CARRIER FAMILY 12 (SODIUM/POTASSIUM/CHLORIDE TRANSPORTERS), MEMBER 2	9606:Homo sapiens	amine transport, amino acid transport, anion transport, carboxylic acid transport, cation transport, cellular physiological process, cellular process, chloride transport, establishment of localization, inorganic anion transport, ion transport, localization, metal ion transport, monovalent inorganic cation transport, organic acid transport, physiological process, potassium ion transport, sodium io…	alkali metal ion binding, amine transporter activity, amino acid transporter activity, anion transporter activity, anion:cation symporter activity, binding, carboxylic acid transporter activity, carrier activity, cation binding, cation transporter activity, cation:chloride symporter activity, electrochemical potential-driven transporter activity, ion binding, ion transporter activity, metal ion b…	Basolateral Na-K-Cl symporter, Bumetanide-sensitive sodium-(potassium)-chloride cotransporter 1, SLC12A2 protein, Solute carrier family 12 (Sodium/potassium/chloride transporters), member 2 variant, Solute carrier family 12 (Sodium/potassium/chloride transporters), member 2 variant (Fragment), Solute carrier family 12 member 2, Solute carrier family 12 member 2 (Bumetanide-sensitive sodium- (pota…	IPR002293:Amino acid/polyamine transporter I, IPR002443:Na-K-Cl co-transporter, IPR002444:Na-K-Cl co-transporter 1, IPR004841:Amino acid permease-associated region, IPR004842:Na-K-Cl cotransporter superfamily,		SLC12A2,	5q23.3,	glycosylation site:N-linked (GlcNAc...), splice variant, transmembrane region,		cell, cell fraction, integral to membrane, integral to plasma membrane, intrinsic to membrane, intrinsic to plasma membrane, membrane, membrane fraction, plasma membrane,				SF015575:rat bumetanide-sensitive Na+/K+/Cl-cotransport protein,	alternative splicing, glycoprotein, ion transport, membrane, potassium, potassium transport, sodium, sodium transport, symport, transmembrane, transport,
7881	POTASSIUM VOLTAGE-GATED CHANNEL, SHAKER-RELATED SUBFAMILY, BETA MEMBER 1	9606:Homo sapiens	cation transport, cellular physiological process, cellular process, establishment of localization, ion transport, localization, metal ion transport, monovalent inorganic cation transport, physiological process, potassium ion transport, transport,	alkali metal ion binding, alpha-type channel activity, auxiliary transport protein activity, binding, catalytic activity, cation binding, cation transporter activity, channel or pore class transporter activity, ion binding, ion channel activity, ion transporter activity, metal ion binding, oxidoreductase activity, potassium ion binding, transporter activity, voltage-gated ion channel activity,	K(+) channel beta-1 subunit, K+ channel beta-subunit, Kv-beta-1, Potassium voltage-gated channel, shaker-related subfamily, beta member 1, isoform 3, Voltage-gated potassium channel beta-1 subunit, Voltage-gated potassium channel beta-1 subunit (K(+) channel beta-1 subunit) (Kv-beta-1), potassium channel beta 3 chain, potassium channel beta 3 chain ALT_NAMES:voltage-gated potassium channel beta c…	IPR001395:Aldo/keto reductase, IPR005399:KCNAB voltage-gated K+ channel, beta subunit, IPR005400:KCNAB voltage-gated K+ channel, beta-1 subunit, IPR005983:KCNAB voltage-gated K+ channel, beta subunit, eukaryotic type,		KCNAB1,	3q26.1,	sequence conflict, splice variant,		cell, cytoplasm, integral to membrane, intracellular, intrinsic to membrane, membrane,				SF000097:Aldehyde reductase,	alternative splicing, ion transport, ionic channel, potassium, potassium transport, transport, voltage-gated channel,
6532	SOLUTE CARRIER FAMILY 6 (NEUROTRANSMITTER TRANSPORTER, SEROTONIN), MEMBER 4	9606:Homo sapiens	amine transport, cell communication, cell-cell signaling, cellular physiological process, cellular process, establishment of localization, localization, monoamine transport, neurophysiological process, neurotransmitter transport, neurotransmitter uptake, organismal physiological process, physiological process, regulation of neurotransmitter levels, serotonin transport, synaptic transmission, tran…	amine transporter activity, binding, carrier activity, cation transporter activity, electrochemical potential-driven transporter activity, ion transporter activity, monoamine transporter activity, neurotransmitter transporter activity, neurotransmitter:sodium symporter activity, porter activity, protein binding, serotonin transporter activity, serotonin:sodium symporter activity, solute:cation sy…	5HT transporter, 5HTT, Serotonin transporter, Serotonin transporter (Fragment), Sodium-dependent serotonin transporter, Sodium-dependent serotonin transporter (5HT transporter) (5HTT), serotonin transporter ALT_NAMES:5-hydroxytryptamine transporter, solute carrier family 6 (neurotransmitter transporter, serotonin), member 4, transporter,	IPR000175:Sodium:neurotransmitter symporter, IPR002437:Serotonin (5-HT) neurotransmitter transporter, IPR013086:Serotonin (5-HT) neurotransmitter transporter, N-terminal,		SLC6A4,	17q11.1-q12,	glycosylation site:N-linked (GlcNAc...), transmembrane region,		cell, integral to membrane, integral to plasma membrane, intrinsic to membrane, intrinsic to plasma membrane, membrane, plasma membrane,			ADHD, AFFECTIVE DISORDER, AGING, ALCOHOLISM, ALZHEIMER'S DISEASE, ANOREXIA NERVOSA AND FOOD INTAKE, ANOREXIA NERVOSA., ANXIETY, ANXIETY AND HOSTILITY AND DEPRESSION, ANXIETY DISORDERS, ANXIETY SYMPTOMS, ANXIETY TRAITS, ANXIETY-RELATED TEMPERAMENT AND BEHAVIOR PROBLEMS, ANXIETY-RELATED TRAITS, AUDITORY EVOKED POTENTIAL, AUTISM, BIPOLAR AFFECTIVE DISORDER, BIPOLAR AND UNIPOLAR DISORDER, BIPOLAR DIS…	SF002444:gamma-aminobutyric acid transporter,	glycoprotein, membrane, neurotransmitter transport, symport, transmembrane, transmembrane protein, transport,
2902	GLUTAMATE RECEPTOR, IONOTROPIC, N-METHYL D-ASPARTATE 1	9606:Homo sapiens	behavior, calcium ion homeostasis, cation homeostasis, cation transport, cell communication, cell homeostasis, cell ion homeostasis, cell surface receptor linked signal transduction, cell-cell signaling, cellular physiological process, cellular process, di-, tri-valent inorganic cation homeostasis, establishment of localization, glutamate signaling pathway, homeostasis, ion homeostasis, ion trans…	alpha-type channel activity, amine binding, amino acid binding, binding, calcium ion binding, cation binding, cation transporter activity, channel or pore class transporter activity, glutamate binding, glutamate receptor activity, glycine binding, ion binding, ion channel activity, ion transporter activity, ionotropic glutamate receptor activity, magnesium ion binding, metal ion binding, motor ac…	Glutamate [NMDA] receptor subunit zeta 1 precursor, Glutamate [NMDA] receptor subunit zeta 1 precursor (N-methyl-D- aspartate receptor subunit NR1), N-methyl-D-aspartate receptor chain 1 precursor, splice form 3 ALT_NAMES:N-methyl-D-aspartate glutamate receptor channel; NMDAR1 CONTAINS:N-methyl-D-aspartate receptor 1 precursor splice form 2, N-methyl-D-aspartate receptor subunit NR1, NMDA recepto…	IPR001311:Solute-binding protein/glutamate receptor, IPR001320:Ionotropic glutamate receptor, IPR001508:NMDA receptor, IPR001622:K+ channel, pore region, IPR001828:Extracellular ligand-binding receptor,	HSA04020:CALCIUM SIGNALING PATHWAY, HSA04080:NEUROACTIVE LIGAND-RECEPTOR INTERACTION, HSA04720:LONG-TERM POTENTIATION,	GRIN1,	9q34.3,	disulfide bond, glycosylation site:N-linked (GlcNAc...), signal peptide, splice variant, transmembrane region,	h_PDZsPathway:Synaptic Proteins at the Synaptic Junction, h_eponfkbPathway:Erythropoietin mediated neuroprotection through NF-kB,	cell, cell projection, dendrite, growth cone, integral to membrane, integral to plasma membrane, intrinsic to membrane, intrinsic to plasma membrane, ionotropic glutamate receptor complex, membrane, neuron projection, plasma membrane, postsynaptic membrane, protein complex, receptor complex, site of polarized growth, synapse,	SM00079:PBPe,		ALCOHOLISM-RELATED TRAITS, CHEMDEPENDENCY, PSYCH, SCHIZOPHRENIA,		3d-structure, alternative splicing, calcium, glycoprotein, ion transport, ionic channel, magnesium, membrane, phosphoprotein, phosphorylation, postsynaptic membrane, receptor, signal, transmembrane, transmembrane protein, transport,
491	ATPASE, CA++ TRANSPORTING, PLASMA MEMBRANE 2	9606:Homo sapiens	calcium ion transport, cation transport, cellular physiological process, cellular process, di-, tri-valent inorganic cation transport, establishment of localization, ion transport, localization, metabolism, metal ion transport, physiological process, transport,	ATP binding, ATPase activity, ATPase activity, coupled, ATPase activity, coupled to movement of substances, ATPase activity, coupled to transmembrane movement of ions, ATPase activity, coupled to transmembrane movement of ions, phosphorylative mechanism, ATPase activity, coupled to transmembrane movement of substances, P-P-bond-hydrolysis-driven transporter activity, adenyl nucleotide binding, bi…	ATP2B2 variant protein, ATP2B2 variant protein (Fragment), ATPase, Ca++ transporting, plasma membrane 2, PMCA2, PMCA2 (Fragment), Plasma membrane Ca(2+)-ATPase isoform 2, Plasma membrane Ca(2+)-ATPase isoform 2 (Fragment), Plasma membrane calcium ATPase isoform 2, Plasma membrane calcium pump isoform 2, Plasma membrane calcium-transporting ATPase 2, Plasma membrane calcium-transporting ATPase 2 (…	IPR001757:ATPase, P-type, K/Mg/Cd/Cu/Zn/Na/Ca/Na/H-transporter, IPR004014:ATPase, P-type cation-transporter, N-terminal, IPR005834:Haloacid dehalogenase-like hydrolase, IPR006068:ATPase, P-type cation-transporter, C-terminal, IPR006069:ATPase, P-type cation exchange, alpha subunit, IPR006408:Calcium-translocating P-type ATPase, PMCA-type, IPR008250:E1-E2 ATPase-associated region,	HSA04020:CALCIUM SIGNALING PATHWAY,	ATP2B2,	3p25.3,	active site:4-aspartylphosphate intermediate, metal ion-binding site:Magnesium, splice variant, transmembrane region,		cell, integral to membrane, intrinsic to membrane, membrane, plasma membrane,		General function prediction only, Inorganic ion transport and metabolism,		SF001297:Na(+)/K(+)-transporting ATPase alpha chain,	ATP, alternative splicing, atp-binding, calcium, calcium transport, calmodulin-binding, hydrolase, ion transport, magnesium, membrane, metal-binding, multigene family, nucleotide-binding, phosphorylation, transmembrane, transport,
transporter activity'
ENTREZ_GENE_ID	Gene Name	Species	BBID	GOTERM_BP_ALL	GOTERM_MF_ALL	GENE_NAME	INTERPRO_NAME	KEGG_PATHWAY	GENE_SYMBOL	CYTOBAND	UP_SEQ_FEATURE	BIOCARTA	GOTERM_CC_ALL	SMART_NAME	COG_KOG_ONTOLOGY	GENETIC_ASSOCIATION_DB	PIR_SUPERFAMILY_NAME	SP_PIR_KEYWORDS
6558	SOLUTE CARRIER FAMILY 12 (SODIUM/POTASSIUM/CHLORIDE TRANSPORTERS), MEMBER 2	9606:Homo sapiens		amine transport, amino acid transport, anion transport, carboxylic acid transport, cation transport, cellular physiological process, cellular process, chloride transport, establishment of localization, inorganic anion transport, ion transport, localization, metal ion transport, monovalent inorganic cation transport, organic acid transport, physiological process, potassium ion transport, sodium io…	alkali metal ion binding, amine transporter activity, amino acid transporter activity, anion transporter activity, anion:cation symporter activity, binding, carboxylic acid transporter activity, carrier activity, cation binding, cation transporter activity, cation:chloride symporter activity, electrochemical potential-driven transporter activity, ion binding, ion transporter activity, metal ion b…	Basolateral Na-K-Cl symporter, Bumetanide-sensitive sodium-(potassium)-chloride cotransporter 1, SLC12A2 protein, Solute carrier family 12 (Sodium/potassium/chloride transporters), member 2 variant, Solute carrier family 12 (Sodium/potassium/chloride transporters), member 2 variant (Fragment), Solute carrier family 12 member 2, Solute carrier family 12 member 2 (Bumetanide-sensitive sodium- (pota…	IPR002293:Amino acid/polyamine transporter I, IPR002443:Na-K-Cl co-transporter, IPR002444:Na-K-Cl co-transporter 1, IPR004841:Amino acid permease-associated region, IPR004842:Na-K-Cl cotransporter superfamily,		SLC12A2,	5q23.3,	glycosylation site:N-linked (GlcNAc...), splice variant, transmembrane region,		cell, cell fraction, integral to membrane, integral to plasma membrane, intrinsic to membrane, intrinsic to plasma membrane, membrane, membrane fraction, plasma membrane,				SF015575:rat bumetanide-sensitive Na+/K+/Cl-cotransport protein,	alternative splicing, glycoprotein, ion transport, membrane, potassium, potassium transport, sodium, sodium transport, symport, transmembrane, transport,
84258	SYNAPTOTAGMIN III	9606:Homo sapiens		cellular physiological process, cellular process, establishment of localization, localization, physiological process, transport,	binding, calcium ion binding, cation binding, ion binding, metal ion binding, transporter activity,	Synaptotagmin-3, Synaptotagmin-3 (Synaptotagmin III) (SytIII), SytIII, protein, synaptotagmin III,	IPR000008:C2, IPR001565:Synaptotagmin, IPR002149:A-latrotoxin receptor interaction,		SYT3,	19q, 19q13.33,	domain:C2 1, domain:C2 2, metal ion-binding site:Calcium 1, metal ion-binding site:Calcium 1 (via carbonyl oxygen), metal ion-binding site:Calcium 2, metal ion-binding site:Calcium 3, transmembrane region,		cell, clathrin-coated vesicle, coated vesicle, cytoplasm, cytoplasmic membrane-bound vesicle, cytoplasmic vesicle, integral to membrane, intracellular, intracellular membrane-bound organelle, intracellular organelle, intrinsic to membrane, membrane, membrane-bound organelle, membrane-bound vesicle, organelle, synapse, synaptic vesicle, vesicle,	SM00239:C2,			SF002385:B/K protein/synaptotagmin, SF500233:synaptotagmin,	calcium, membrane, metal-binding, synapse, transmembrane,
7881	POTASSIUM VOLTAGE-GATED CHANNEL, SHAKER-RELATED SUBFAMILY, BETA MEMBER 1	9606:Homo sapiens		cation transport, cellular physiological process, cellular process, establishment of localization, ion transport, localization, metal ion transport, monovalent inorganic cation transport, physiological process, potassium ion transport, transport,	alkali metal ion binding, alpha-type channel activity, auxiliary transport protein activity, binding, catalytic activity, cation binding, cation transporter activity, channel or pore class transporter activity, ion binding, ion channel activity, ion transporter activity, metal ion binding, oxidoreductase activity, potassium ion binding, transporter activity, voltage-gated ion channel activity,	K(+) channel beta-1 subunit, K+ channel beta-subunit, Kv-beta-1, Potassium voltage-gated channel, shaker-related subfamily, beta member 1, isoform 3, Voltage-gated potassium channel beta-1 subunit, Voltage-gated potassium channel beta-1 subunit (K(+) channel beta-1 subunit) (Kv-beta-1), potassium channel beta 3 chain, potassium channel beta 3 chain ALT_NAMES:voltage-gated potassium channel beta c…	IPR001395:Aldo/keto reductase, IPR005399:KCNAB voltage-gated K+ channel, beta subunit, IPR005400:KCNAB voltage-gated K+ channel, beta-1 subunit, IPR005983:KCNAB voltage-gated K+ channel, beta subunit, eukaryotic type,		KCNAB1,	3q26.1,	sequence conflict, splice variant,		cell, cytoplasm, integral to membrane, intracellular, intrinsic to membrane, membrane,				SF000097:Aldehyde reductase,	alternative splicing, ion transport, ionic channel, potassium, potassium transport, transport, voltage-gated channel,
2554	GAMMA-AMINOBUTYRIC ACID (GABA) A RECEPTOR, ALPHA 1	9606:Homo sapiens		G-protein coupled receptor protein signaling pathway, anion transport, cell communication, cell surface receptor linked signal transduction, cellular physiological process, cellular process, chloride transport, establishment of localization, gamma-aminobutyric acid signaling pathway, inorganic anion transport, ion transport, localization, physiological process, signal transduction, transport,	GABA receptor activity, GABA-A receptor activity, alpha-type channel activity, binding, channel or pore class transporter activity, ion channel activity, ion transporter activity, neurotransmitter binding, neurotransmitter receptor activity, receptor activity, signal transducer activity, transmembrane receptor activity, transporter activity,	GABA(A) receptor, Gamma-aminobutyric acid (GABA) A receptor, alpha 1 variant, Gamma-aminobutyric acid (GABA) A receptor, alpha 1 variant (Fragment), Gamma-aminobutyric-acid receptor alpha-1 subunit precursor, Gamma-aminobutyric-acid receptor alpha-1 subunit precursor (GABA(A) receptor), gamma-amino butyric acid/benzodiazepine receptor alpha chain precursor, gamma-aminobutyric acid (GABA) A recept…	IPR001390:Gamma-aminobutyric-acid A receptor, alpha subunit, IPR005431:Gamma-aminobutyric-acid A receptor, alpha 1 subunit, IPR006028:Gamma-aminobutyric acid A receptor, IPR006029:Neurotransmitter-gated ion-channel transmembrane region, IPR006201:Neurotransmitter-gated ion-channel, IPR006202:Neurotransmitter-gated ion-channel ligand-binding,	HSA04080:NEUROACTIVE LIGAND-RECEPTOR INTERACTION,	GABRA1,	5q34-q35,	disulfide bond, glycosylation site:N-linked (GlcNAc...), signal peptide, transmembrane region,		cell, integral to membrane, integral to plasma membrane, intrinsic to membrane, intrinsic to plasma membrane, membrane, plasma membrane, postsynaptic membrane, synapse,			MAJOR PSYCHOSES, MOOD DISORDER, MOOD DISORDER., MOOD DISORDERS, PSYCH,	SF002443:acetylcholine receptor,	chloride, chloride channel, disease mutation, epilepsy, glycoprotein, ion channel, ion transport, ionic channel, membrane, multigene family, neurotransmitter receptor, postsynaptic membrane, receptor, signal, transmembrane, transmembrane protein, transport,
6532	SOLUTE CARRIER FAMILY 6 (NEUROTRANSMITTER TRANSPORTER, SEROTONIN), MEMBER 4	9606:Homo sapiens		amine transport, cell communication, cell-cell signaling, cellular physiological process, cellular process, establishment of localization, localization, monoamine transport, neurophysiological process, neurotransmitter transport, neurotransmitter uptake, organismal physiological process, physiological process, regulation of neurotransmitter levels, serotonin transport, synaptic transmission, tran…	amine transporter activity, binding, carrier activity, cation transporter activity, electrochemical potential-driven transporter activity, ion transporter activity, monoamine transporter activity, neurotransmitter transporter activity, neurotransmitter:sodium symporter activity, porter activity, protein binding, serotonin transporter activity, serotonin:sodium symporter activity, solute:cation sy…	5HT transporter, 5HTT, Serotonin transporter, Serotonin transporter (Fragment), Sodium-dependent serotonin transporter, Sodium-dependent serotonin transporter (5HT transporter) (5HTT), serotonin transporter ALT_NAMES:5-hydroxytryptamine transporter, solute carrier family 6 (neurotransmitter transporter, serotonin), member 4, transporter,	IPR000175:Sodium:neurotransmitter symporter, IPR002437:Serotonin (5-HT) neurotransmitter transporter, IPR013086:Serotonin (5-HT) neurotransmitter transporter, N-terminal,		SLC6A4,	17q11.1-q12,	glycosylation site:N-linked (GlcNAc...), transmembrane region,		cell, integral to membrane, integral to plasma membrane, intrinsic to membrane, intrinsic to plasma membrane, membrane, plasma membrane,			ADHD, AFFECTIVE DISORDER, AGING, ALCOHOLISM, ALZHEIMER'S DISEASE, ANOREXIA NERVOSA AND FOOD INTAKE, ANOREXIA NERVOSA., ANXIETY, ANXIETY AND HOSTILITY AND DEPRESSION, ANXIETY DISORDERS, ANXIETY SYMPTOMS, ANXIETY TRAITS, ANXIETY-RELATED TEMPERAMENT AND BEHAVIOR PROBLEMS, ANXIETY-RELATED TRAITS, AUDITORY EVOKED POTENTIAL, AUTISM, BIPOLAR AFFECTIVE DISORDER, BIPOLAR AND UNIPOLAR DISORDER, BIPOLAR DIS…	SF002444:gamma-aminobutyric acid transporter,	glycoprotein, membrane, neurotransmitter transport, symport, transmembrane, transmembrane protein, transport,
10057	ATP-BINDING CASSETTE, SUB-FAMILY C (CFTR/MRP), MEMBER 5	9606:Homo sapiens		cellular physiological process, cellular process, establishment of localization, localization, physiological process, transport,	ATP binding, ATPase activity, ATPase activity, coupled, ATPase activity, coupled to movement of substances, ATPase activity, coupled to transmembrane movement of substances, adenyl nucleotide binding, anion transporter activity, binding, catalytic activity, drug transporter activity, hydrolase activity, hydrolase activity, acting on acid anhydrides, hydrolase activity, acting on acid anhydrides, …	ATP-binding cassette C5 splicing variant A, ATP-binding cassette C5 splicing variant A variant, ATP-binding cassette C5 splicing variant A variant (Fragment), ATP-binding cassette, sub-family C (CFTR/MRP), member 5, ATP-binding cassette, sub-family C, member 5, isoform 2, MOAT-C, Multi-specific organic anion tranporter-C, Multidrug resistance-associated protein 5, Multidrug resistance-associated …	IPR001140:ABC transporter, transmembrane region, IPR003439:ABC transporter related, IPR003593:AAA ATPase, IPR011527:ABC transporter, transmembrane region, type 1,	HSA02010:ABC TRANSPORTERS - GENERAL,	ABCC5,	3q27,	domain:ABC transmembrane type-1 1, domain:ABC transmembrane type-1 2, domain:ABC transporter 1, domain:ABC transporter 2, glycosylation site:N-linked (GlcNAc...), nucleotide phosphate-binding region:ATP 1, nucleotide phosphate-binding region:ATP 2, transmembrane region,		cell, cell fraction, integral to membrane, integral to plasma membrane, intrinsic to membrane, intrinsic to plasma membrane, membrane, membrane fraction, plasma membrane,	SM00382:AAA,	Defense mechanisms,		SF002776:human multidrug resistance protein, short type,	ATP, P-loop, atp-binding, glycoprotein, membrane, nucleotide binding, nucleotide-binding, transmembrane, transport,
2902	GLUTAMATE RECEPTOR, IONOTROPIC, N-METHYL D-ASPARTATE 1	9606:Homo sapiens		behavior, calcium ion homeostasis, cation homeostasis, cation transport, cell communication, cell homeostasis, cell ion homeostasis, cell surface receptor linked signal transduction, cell-cell signaling, cellular physiological process, cellular process, di-, tri-valent inorganic cation homeostasis, establishment of localization, glutamate signaling pathway, homeostasis, ion homeostasis, ion trans…	alpha-type channel activity, amine binding, amino acid binding, binding, calcium ion binding, cation binding, cation transporter activity, channel or pore class transporter activity, glutamate binding, glutamate receptor activity, glycine binding, ion binding, ion channel activity, ion transporter activity, ionotropic glutamate receptor activity, magnesium ion binding, metal ion binding, motor ac…	Glutamate [NMDA] receptor subunit zeta 1 precursor, Glutamate [NMDA] receptor subunit zeta 1 precursor (N-methyl-D- aspartate receptor subunit NR1), N-methyl-D-aspartate receptor chain 1 precursor, splice form 3 ALT_NAMES:N-methyl-D-aspartate glutamate receptor channel; NMDAR1 CONTAINS:N-methyl-D-aspartate receptor 1 precursor splice form 2, N-methyl-D-aspartate receptor subunit NR1, NMDA recepto…	IPR001311:Solute-binding protein/glutamate receptor, IPR001320:Ionotropic glutamate receptor, IPR001508:NMDA receptor, IPR001622:K+ channel, pore region, IPR001828:Extracellular ligand-binding receptor,	HSA04020:CALCIUM SIGNALING PATHWAY, HSA04080:NEUROACTIVE LIGAND-RECEPTOR INTERACTION, HSA04720:LONG-TERM POTENTIATION,	GRIN1,	9q34.3,	disulfide bond, glycosylation site:N-linked (GlcNAc...), signal peptide, splice variant, transmembrane region,	h_PDZsPathway:Synaptic Proteins at the Synaptic Junction, h_eponfkbPathway:Erythropoietin mediated neuroprotection through NF-kB,	cell, cell projection, dendrite, growth cone, integral to membrane, integral to plasma membrane, intrinsic to membrane, intrinsic to plasma membrane, ionotropic glutamate receptor complex, membrane, neuron projection, plasma membrane, postsynaptic membrane, protein complex, receptor complex, site of polarized growth, synapse,	SM00079:PBPe,		ALCOHOLISM-RELATED TRAITS, CHEMDEPENDENCY, PSYCH, SCHIZOPHRENIA,		3d-structure, alternative splicing, calcium, glycoprotein, ion transport, ionic channel, magnesium, membrane, phosphoprotein, phosphorylation, postsynaptic membrane, receptor, signal, transmembrane, transmembrane protein, transport,
3482	INSULIN-LIKE GROWTH FACTOR 2 RECEPTOR	9606:Homo sapiens		cell communication, cellular physiological process, cellular process, endocytosis, establishment of localization, localization, physiological process, receptor mediated endocytosis, signal transduction, transport, vesicle-mediated transport,	catalytic activity, kinase activity, phosphotransferase activity, alcohol group as acceptor, protein kinase activity, protein-tyrosine kinase activity, receptor activity, signal transducer activity, transferase activity, transferase activity, transferring phosphorus-containing groups, transmembrane receptor activity, transporter activity,	300 kDa mannose 6-phosphate receptor, 6-phosphate receptor, CD222 antigen, CI Man-6-P receptor, CI-MPR, Cation-independent mannose-6-phosphate receptor precursor, Cation-independent mannose-6-phosphate receptor precursor (CI Man-6-P receptor) (CI-MPR) (M6PR) (Insulin-like growth factor II receptor) (300 kDa mannose 6-phosphate receptor) (MPR 300) (MPR300) (CD222 antigen), IGF-II receptor, Insulin…	IPR000479:Cation-independent mannose-6-phosphate receptor, IPR000562:Type II fibronectin, collagen-binding,		IGF2R,	6q26,	disulfide bond, domain:Fibronectin type-II, glycosylation site:N-linked (GlcNAc...), repeat:1, repeat:10, repeat:11, repeat:12, repeat:13, repeat:14, repeat:15, repeat:2, repeat:3, repeat:4, repeat:5, repeat:6, repeat:7, repeat:8, repeat:9, signal peptide, transmembrane region,		Golgi apparatus, Golgi-associated vesicle, cell, clathrin-coated vesicle, coated vesicle, cytoplasm, cytoplasmic membrane-bound vesicle, cytoplasmic vesicle, endosome, integral to membrane, integral to plasma membrane, intracellular, intracellular membrane-bound organelle, intracellular organelle, intrinsic to membrane, intrinsic to plasma membrane, lysosome, lytic vacuole, membrane, membrane-bou…	SM00059:FN2,			SF036993:cation independent mannose 6-phosphate receptor,	3d-structure, direct protein sequencing, glycoprotein, lysosome, membrane, receptor, signal, transmembrane, transport,
6856	SYNAPTOPHYSIN-LIKE 1	9606:Homo sapiens		cell communication, cell-cell signaling, cellular physiological process, cellular process, establishment of localization, localization, neurophysiological process, organismal physiological process, physiological process, synaptic transmission, transmission of nerve impulse, transport,	transporter activity,	Synaptophysin-like protein (Pantophysin), pantophysin ALT_NAMES:Sp1 protein, synaptophysin-like 1, synaptophysin-like 1 isoform b,	IPR001285:Synaptophysin/synaptoporin, IPR008253:Marvel,		SYPL1,	7q22.2,			cell, clathrin-coated vesicle, coated vesicle, cytoplasm, cytoplasmic membrane-bound vesicle, cytoplasmic vesicle, integral to membrane, integral to plasma membrane, intracellular, intracellular membrane-bound organelle, intracellular organelle, intrinsic to membrane, intrinsic to plasma membrane, membrane, membrane-bound organelle, membrane-bound vesicle, organelle, plasma membrane, synaptic ves…				SF005523:synaptophysin,	alternative splicing, glycoprotein, membrane, transmembrane,
402	ADP-RIBOSYLATION FACTOR-LIKE 2	9606:Homo sapiens		cell communication, cell organization and biogenesis, cellular localization, cellular macromolecule metabolism, cellular metabolism, cellular physiological process, cellular process, cellular protein metabolism, establishment of cellular localization, establishment of localization, establishment of protein localization, intracellular protein transport, intracellular signaling cascade, intracellul…	GTP binding, GTPase inhibitor activity, GTPase regulator activity, binding, enzyme inhibitor activity, enzyme regulator activity, guanyl nucleotide binding, lipid binding, nucleotide binding, phosphoinositide binding, phospholipid binding, protein binding, protein transporter activity, purine nucleotide binding, transporter activity,	ADP-ribosylation factor-like 2, ADP-ribosylation factor-like 2 variant, ADP-ribosylation factor-like protein 2, Hypothetical protein, Sorting nexin 15 isoform B variant, Sorting nexin 15 isoform B variant (Fragment), Sorting nexin-15, nexin 15A, sorting nexin 15, sorting nexin 15 isoform B,	IPR001683:Phox-like, IPR001806:Ras GTPase, IPR003579:Ras small GTPase, Rab type, IPR005225:Small GTP-binding protein domain, IPR006687:GTP-binding protein SAR1, IPR006688:ADP-ribosylation factor, IPR006689:ARF/SAR superfamily, IPR007330:MIT,		ARL2, SNX15,	11q12, 11q13,	domain:MIT, domain:PX, nucleotide phosphate-binding region:GTP, splice variant,		cell, cytoplasm, cytosol, intracellular, membrane,	SM00177:ARF, SM00312:PX, SM00745:MIT,			SF001711:ADP-ribosylation factor,	P-loop, alternative splicing, blocked amino end, golgi stack, gtp-binding, lipoprotein, multigene family, myristylation, nucleotide binding, nucleotide-binding, protein transport, transport,
6515	SOLUTE CARRIER FAMILY 2 (FACILITATED GLUCOSE TRANSPORTER), MEMBER 3	9606:Homo sapiens	105.Signaling_glucose_uptake,	carbohydrate metabolism, carbohydrate transport, cellular physiological process, cellular process, establishment of localization, glucose transport, hexose transport, localization, macromolecule metabolism, metabolism, monosaccharide transport, physiological process, primary metabolism, transport,	carbohydrate transporter activity, carrier activity, electrochemical potential-driven transporter activity, glucose transporter activity, hexose transporter activity, monosaccharide transporter activity, porter activity, sugar porter activity, sugar transporter activity, transporter activity,	Glucose transporter type 3, brain, Solute carrier family 2 (Facilitated glucose transporter), member 3 variant, Solute carrier family 2 (Facilitated glucose transporter), member 3 variant (Fragment), Solute carrier family 2, facilitated glucose transporter member 3, Solute carrier family 2, facilitated glucose transporter member 3 (Glucose transporter type 3, brain), glucose transporter-like prot…	IPR000803:Facilitated glucose transporter, IPR002945:Glucose transporter GLUT3, type 3, IPR003663:Sugar transporter, IPR005828:General substrate transporter, IPR005829:Sugar transporter superfamily, IPR007114:Major facilitator superfamily,		SLC2A3,	12p13.3,	glycosylation site:N-linked (GlcNAc...), transmembrane region,	h_vitCBPathway:Vitamin C in the Brain,	cell, cell fraction, integral to membrane, intrinsic to membrane, membrane, membrane fraction,				SF005322:glucose transport protein,	glycoprotein, membrane, multigene family, muscle, skeletal muscle, sugar transport, transmembrane, transmembrane protein, transport,
8828	NEUROPILIN 2	9606:Homo sapiens		angiogenesis, axon guidance, axonogenesis, blood vessel development, blood vessel morphogenesis, cell adhesion, cell development, cell differentiation, cell migration, cell motility, cell organization and biogenesis, cellular metabolism, cellular morphogenesis, cellular morphogenesis during differentiation, cellular physiological process, cellular process, development, electron transport, establi…	catalytic activity, electron transporter activity, kinase activity, phosphotransferase activity, alcohol group as acceptor, protein kinase activity, protein-tyrosine kinase activity, receptor activity, signal transducer activity, transferase activity, transferase activity, transferring phosphorus-containing groups, transmembrane receptor activity, transporter activity, vascular endothelial growth…	Hypothetical protein DKFZp686J1169, Hypothetical protein NRP2, Hypothetical protein NRP2 (Fragment), NRP2 protein, Neuropilin 2, isoform 5, Neuropilin-2 precursor, Neuropilin-2 precursor (Vascular endothelial cell growth factor 165 receptor 2), Neuropilin-2 soluble isoform 9, Neuropilin-2a(17), Neuropilin-2a(22), Neuropilin-2b(0), Neuropilin-2b(0) (Neuropilin 2, isoform 5), Neuropilin-2b(5), Neur…	IPR000421:Coagulation factor 5/8 type, C-terminal, IPR000859:CUB, IPR000998:MAM, IPR006662:Thioredoxin-related,		NRP2,	2q33.3,	disulfide bond, domain:CUB 1, domain:CUB 2, domain:F5/8 type C 1, domain:F5/8 type C 2, domain:MAM, glycosylation site:N-linked (GlcNAc...), signal peptide, splice variant, transmembrane region,		cell, cell fraction, integral to membrane, intrinsic to membrane, membrane, membrane fraction,	SM00042:CUB, SM00137:MAM, SM00231:FA58C,			SF036960:neuropilin,	alternative splicing, developmental protein, differentiation, glycoprotein, membrane, neurogenesis, receptor, signal, transmembrane,
10130	PROTEIN DISULFIDE ISOMERASE FAMILY A, MEMBER 6	9606:Homo sapiens	84.Ubiquitination_Pathways_Cell_Cycle,	cellular macromolecule metabolism, cellular metabolism, cellular physiological process, cellular process, cellular protein metabolism, electron transport, establishment of localization, generation of precursor metabolites and energy, localization, macromolecule metabolism, metabolism, physiological process, primary metabolism, protein folding, protein metabolism, transport,	catalytic activity, electron transporter activity, intramolecular oxidoreductase activity, isomerase activity, protein disulfide isomerase activity, transporter activity,	CDNA FLJ45525 fis, clone BRTHA2026311, highly similar to Protein disulfide isomerase A6, Hypothetical protein FLJ45525, Hypothetical protein P5, P5 protein precursor ALT_NAMES:50K protein, Protein disulfide isomerase P5, Protein disulfide-isomerase A6 precursor, Protein disulfide-isomerase A6 precursor (EC 5.3.4.1) (Protein disulfide isomerase P5) (Thioredoxin domain-containing protein 7), Thiore…	IPR000886:Endoplasmic reticulum targeting sequence, IPR005788:Disulphide isomerase, IPR006662:Thioredoxin-related, IPR006663:Thioredoxin domain 2, IPR012335:Thioredoxin fold, IPR012336:Thioredoxin-like fold,		PDIA6,	2p25.1,	active site:Nucleophile, disulfide bond, domain:Thioredoxin 1, domain:Thioredoxin 2, signal peptide, site:Contributes to redox potential value, site:Lowers pKa of C-terminal Cys of first active site, site:Lowers pKa of C-terminal Cys of second active site,		ER-Golgi intermediate compartment, cell, cytoplasm, endoplasmic reticulum, intracellular, intracellular membrane-bound organelle, intracellular organelle, membrane-bound organelle, organelle,				SF001487:protein disulfide-isomerase,	3D-structure, direct protein sequencing, endoplasmic reticulum, isomerase, phosphorylation, redox-active center, redox-active disulfide, signal,
5306	PHOSPHATIDYLINOSITOL TRANSFER PROTEIN, ALPHA	9606:Homo sapiens		cellular physiological process, cellular process, establishment of localization, lipid metabolism, lipid transport, localization, metabolism, neurophysiological process, organismal physiological process, phospholipid transport, physiological process, primary metabolism, response to stimulus, sensory perception, sensory perception of light stimulus, transport, visual perception,	binding, lipid binding, lipid transporter activity, phosphatidylcholine transporter activity, phosphatidylinositol transporter activity, phospholipid binding, phospholipid transporter activity, transporter activity,	PI-TP-alpha, PITPNA protein, PITPNA protein (Fragment), Phosphatidylinositol transfer protein alpha isoform, Phosphatidylinositol transfer protein alpha isoform (PtdIns transfer protein alpha) (PtdInsTP) (PI-TP-alpha), PtdIns transfer protein alpha, PtdInsTP, phosphatidylinositol transfer protein alpha, phosphatidylinositol transfer protein, alpha, transfer protein,	IPR001666:Phosphatidylinositol transfer protein,		PITPNA,	17p13.3,			cell, intracellular,				SF015478:Dichelobacter nodosus outer membrane protein 1A,	3d-structure, lipid-binding, phospholipid binding, phospholipid transport, transport,
3839	KARYOPHERIN ALPHA 3 (IMPORTIN ALPHA 4)	9606:Homo sapiens		NLS-bearing substrate import into nucleus, cell organization and biogenesis, cellular localization, cellular physiological process, cellular process, establishment of cellular localization, establishment of localization, establishment of protein localization, intracellular protein transport, intracellular transport, localization, macromolecule metabolism, metabolism, nuclear import, nuclear trans…	binding, nuclear localization sequence binding, peptide binding, protein binding, protein transporter activity, signal sequence binding, transporter activity,	Importin alpha 4, Importin alpha-3 subunit, Importin alpha-3 subunit (Karyopherin alpha-3 subunit) (SRP1-gamma), Karyopherin alpha 3, Karyopherin alpha 3 (Importin alpha 4) (Fragment), Karyopherin alpha 3 (Importin alpha 4) (Importin alpha-3 subunit), Karyopherin alpha 3 variant, Karyopherin alpha 3 variant (Fragment), Karyopherin alpha-3 subunit, SRP1-gamma, alhph 3, homolog, karyopherin alpha 3…	IPR000225:Armadillo, IPR002652:Importin alpha-like protein, beta-binding region, IPR011989:Armadillo-like helical,		KPNA3,	13q14.3,	domain:IBB, repeat:ARM 1 (incomplete), repeat:ARM 10; atypical, repeat:ARM 2, repeat:ARM 3, repeat:ARM 4, repeat:ARM 5, repeat:ARM 6, repeat:ARM 7, repeat:ARM 8, repeat:ARM 9,		cell, endomembrane system, envelope, integral to membrane, intracellular, intracellular membrane-bound organelle, intracellular organelle, intrinsic to membrane, membrane, membrane-bound organelle, nuclear envelope, nuclear pore, nucleus, organelle, organelle envelope, pore complex, protein complex,	SM00185:ARM,	Intracellular trafficking and secretion,		SF005673:pendulin,	nuclear protein, protein transport, transport,
1184	CHLORIDE CHANNEL 5 (NEPHROLITHIASIS 2, X-LINKED, DENT DISEASE)	9606:Homo sapiens		anion transport, cellular physiological process, cellular process, chloride transport, establishment of localization, excretion, inorganic anion transport, ion transport, localization, organismal physiological process, physiological process, transport,	alpha-type channel activity, anion transporter activity, channel or pore class transporter activity, ion channel activity, ion transporter activity, transporter activity, voltage-gated ion channel activity,	Chloride channel protein 5, Chloride channel protein 5 (ClC-5), Chloride channel protein 5 long isoform, Chloride channel protein 5 long isoform (Fragment), ClC-5, chloride channel 5 (nephrolithiasis 2, X-linked, Dent disease), chloride channel protein, kidney,	IPR000644:CBS, IPR001807:Cl- channel, voltage gated, IPR002247:Chloride channel CLC-5,		CLCN5,	Xp11.23-p11.22,	domain:CBS 1, domain:CBS 2, mutagenesis site, transmembrane region,		cell, integral to membrane, integral to plasma membrane, intrinsic to membrane, intrinsic to plasma membrane, membrane, plasma membrane,	SM00116:CBS,		DENT'S DISEASE, HYPERCALCIURIC NEPHROCALCINOSIS,		cbs domain, chloride, chloride channel, disease mutation, ion transport, ionic channel, membrane, transmembrane, transport, ubl conjugation, voltage-gated channel,
491	ATPASE, CA++ TRANSPORTING, PLASMA MEMBRANE 2	9606:Homo sapiens		calcium ion transport, cation transport, cellular physiological process, cellular process, di-, tri-valent inorganic cation transport, establishment of localization, ion transport, localization, metabolism, metal ion transport, physiological process, transport,	ATP binding, ATPase activity, ATPase activity, coupled, ATPase activity, coupled to movement of substances, ATPase activity, coupled to transmembrane movement of ions, ATPase activity, coupled to transmembrane movement of ions, phosphorylative mechanism, ATPase activity, coupled to transmembrane movement of substances, P-P-bond-hydrolysis-driven transporter activity, adenyl nucleotide binding, bi…	ATP2B2 variant protein, ATP2B2 variant protein (Fragment), ATPase, Ca++ transporting, plasma membrane 2, PMCA2, PMCA2 (Fragment), Plasma membrane Ca(2+)-ATPase isoform 2, Plasma membrane Ca(2+)-ATPase isoform 2 (Fragment), Plasma membrane calcium ATPase isoform 2, Plasma membrane calcium pump isoform 2, Plasma membrane calcium-transporting ATPase 2, Plasma membrane calcium-transporting ATPase 2 (…	IPR001757:ATPase, P-type, K/Mg/Cd/Cu/Zn/Na/Ca/Na/H-transporter, IPR004014:ATPase, P-type cation-transporter, N-terminal, IPR005834:Haloacid dehalogenase-like hydrolase, IPR006068:ATPase, P-type cation-transporter, C-terminal, IPR006069:ATPase, P-type cation exchange, alpha subunit, IPR006408:Calcium-translocating P-type ATPase, PMCA-type, IPR008250:E1-E2 ATPase-associated region,	HSA04020:CALCIUM SIGNALING PATHWAY,	ATP2B2,	3p25.3,	active site:4-aspartylphosphate intermediate, metal ion-binding site:Magnesium, splice variant, transmembrane region,		cell, integral to membrane, intrinsic to membrane, membrane, plasma membrane,		General function prediction only, Inorganic ion transport and metabolism,		SF001297:Na(+)/K(+)-transporting ATPase alpha chain,	ATP, alternative splicing, atp-binding, calcium, calcium transport, calmodulin-binding, hydrolase, ion transport, magnesium, membrane, metal-binding, multigene family, nucleotide-binding, phosphorylation, transmembrane, transport,
51	ACYL-COENZYME A OXIDASE 1, PALMITOYL	9606:Homo sapiens		carboxylic acid metabolism, cellular lipid metabolism, cellular metabolism, cellular physiological process, cellular process, electron transport, establishment of localization, fatty acid beta-oxidation, fatty acid metabolism, fatty acid oxidation, generation of precursor metabolites and energy, icosanoid metabolism, lipid metabolism, localization, metabolism, organic acid metabolism, physiologic…	FAD binding, acyl-CoA dehydrogenase activity, acyl-CoA oxidase activity, adenyl nucleotide binding, binding, carrier activity, catalytic activity, coenzyme binding, cofactor binding, electron carrier activity, electron donor activity, electron transporter activity, nucleotide binding, oxidoreductase activity, oxidoreductase activity, acting on the CH-CH group of donors, oxidoreductase activity, a…	A oxidase, isoform a, AOX, Acyl-coenzyme A oxidase 1, peroxisomal, Acyl-coenzyme A oxidase 1, peroxisomal (EC 1.3.3.6) (Palmitoyl-CoA oxidase) (AOX), Hypothetical protein DKFZp686L1882, Hypothetical protein DKFZp686L1882 (Fragment), Palmitoyl-CoA oxidase, acyl-CoA oxidase (EC 1.3.3.6), peroxisomal, acyl-CoA oxidase (EC 1.3.3.6), peroxisomal splice form I, acyl-CoA oxidase (EC 1.3.3.6), peroxisoma…	IPR001412:Aminoacyl-tRNA synthetase, class I, IPR002655:Acyl-CoA oxidase, C-terminal, IPR006091:Acyl-CoA dehydrogenase, central region, IPR012258:Acyl-CoA oxidase,	HSA00071:FATTY ACID METABOLISM,	ACOX1,	17q24-q25,	sequence conflict, splice variant,	h_pparaPathway:Mechanism of Gene Regulation by Peroxisome Proliferators via PPARa(alpha),	cell, cytoplasm, intracellular, intracellular membrane-bound organelle, intracellular organelle, membrane-bound organelle, microbody, organelle, peroxisome,				SF000168:acyl-CoA oxidase,	alternative splicing, fad, fatty acid beta-oxidation, fatty acid metabolism, flavoprotein, lipid metabolism, oxidoreductase, peroxisome,
positive regulation of cellular process'
ENTREZ_GENE_ID	Gene Name	Species	BBID	GOTERM_BP_ALL	GOTERM_MF_ALL	GENE_NAME	INTERPRO_NAME	KEGG_PATHWAY	GENE_SYMBOL	CYTOBAND	UP_SEQ_FEATURE	BIOCARTA	GOTERM_CC_ALL	SMART_NAME	COG_KOG_ONTOLOGY	PIR_SUPERFAMILY_NAME	SP_PIR_KEYWORDS
2252	FIBROBLAST GROWTH FACTOR 7 (KERATINOCYTE GROWTH FACTOR)	9606:Homo sapiens		cell communication, cell cycle, cell proliferation, cell-cell signaling, cellular physiological process, cellular process, development, ectoderm development, epidermis development, physiological process, positive regulation of biological process, positive regulation of cell proliferation, positive regulation of cellular physiological process, positive regulation of cellular process, positive regu…	binding, carbohydrate binding, cell cycle regulator, glycosaminoglycan binding, growth factor activity, heparin binding, obsolete molecular function, pattern binding, polysaccharide binding, protein binding, receptor binding, signal transducer activity,	FGF-7, FGF7 protein, FGF7 protein (Fragment), Fibroblast growth factor 7, HBGF-7, KGF, Keratinocyte growth factor, Keratinocyte growth factor (Fragment), Keratinocyte growth factor precursor, Keratinocyte growth factor precursor (KGF) (Fibroblast growth factor 7) (FGF-7) (HBGF-7), fibroblast growth factor 7 (keratinocyte growth factor), fibroblast growth factor 7 precursor [validated] ALT_NAMES:k…	IPR002209:Heparin-binding growth factor/Fibroblast growth factor, IPR002348:Interleukin 1/heparin-binding growth factor,	HSA04010:MAPK SIGNALING PATHWAY, HSA04810:REGULATION OF ACTIN CYTOSKELETON,	FGF7,	15q15-q21.1,	glycosylation site:N-linked (GlcNAc...), signal peptide,		extracellular region,	SM00442:FGF,		SF001783:fibroblast growth factor,	direct protein sequencing, extracellular protein, glycoprotein, growth factor, heparin binding, mitogen, signal,
5518	PROTEIN PHOSPHATASE 2 (FORMERLY 2A), REGULATORY SUBUNIT A (PR 65), ALPHA ISOFORM	32630:Synthetic construct		DNA metabolism, DNA replication, DNA-dependent DNA replication, JAK-STAT cascade, MAPKKK cascade, RNA metabolism, RNA processing, RNA splicing, Wnt receptor signaling pathway, amine metabolism, amino acid and derivative metabolism, amino acid metabolism, apoptosis, biopolymer metabolism, biopolymer modification, biosynthesis, carboxylic acid metabolism, cell adhesion, cell communication, cell cyc…	antigen binding, binding, enzyme regulator activity, phosphatase regulator activity, protein binding, protein dimerization activity, protein heterodimerization activity, protein phosphatase regulator activity, protein phosphatase type 2A regulator activity,	phosphatase 2 regulatory subunit A alpha isoform, protein phosphatase 2 (formerly 2A), regulatory subunit A (PR 65), alpha isoform,		HSA04310:WNT SIGNALING PATHWAY, HSA04530:TIGHT JUNCTION, HSA04730:LONG-TERM DEPRESSION,	PPP2R1A,	19q13.33,			cell, cell fraction, cytoplasm, cytoskeleton, cytosol, intracellular, intracellular membrane-bound organelle, intracellular non-membrane-bound organelle, intracellular organelle, membrane, membrane-bound organelle, microtubule cytoskeleton, mitochondrion, non-membrane-bound organelle, nucleus, organelle, protein complex, protein phosphatase type 2A complex, protein serine/threonine phosphatase co…
4215	MITOGEN-ACTIVATED PROTEIN KINASE KINASE KINASE 3	9606:Homo sapiens	100.MAPK_signaling_cascades,	I-kappaB kinase/NF-kappaB cascade, MAPKKK cascade, autophagy, biopolymer metabolism, biopolymer modification, cell communication, cellular macromolecule metabolism, cellular metabolism, cellular physiological process, cellular process, cellular protein metabolism, establishment of localization, establishment of protein localization, intracellular signaling cascade, localization, macromolecule met…	ATP binding, MAP kinase kinase kinase activity, adenyl nucleotide binding, binding, catalytic activity, ion binding, kinase activity, magnesium ion binding, metal ion binding, nucleotide binding, phosphotransferase activity, alcohol group as acceptor, protein binding, protein kinase activity, protein serine/threonine kinase activity, purine nucleotide binding, signal transducer activity, transfer…	Hypothetical protein, Hypothetical protein (Fragment), Hypothetical protein DKFZp762P223, MAP3K3 protein, MAPK/ERK kinase kinase 3, MEK kinase 3, MEKK 3, MSTP094, Mitogen-activated protein kinase kinase kinase 3 (EC 2.7.1.37) (MAPK/ERK kinase kinase 3) (MEK kinase 3) (MEKK 3), Mitogen-activated protein kinase kinase kinase 3, isoform 2, mitogen-activated protein kinase kinase kinase 3,	IPR000270:Octicosapeptide/Phox/Bem1p, IPR000719:Protein kinase, IPR001245:Tyrosine protein kinase, IPR002290:Serine/threonine protein kinase, IPR008271:Serine/threonine protein kinase, active site,	HSA04010:MAPK SIGNALING PATHWAY,	MAP3K3,	17q23.3,	active site:Proton acceptor, binding site:ATP, domain:OPR, domain:Protein kinase, nucleotide phosphate-binding region:ATP,	h_mapkPathway:MAPKinase Signaling Pathway,		SM00220:S_TKc, SM00666:PB1,			3D-structure, atp-binding, kinase, magnesium, metal-binding, nucleotide-binding, phosphorylation, serine/threonine-protein kinase, transferase,
5744	PARATHYROID HORMONE-LIKE HORMONE	9606:Homo sapiens		cAMP metabolism, cell communication, cell proliferation, cell-cell signaling, cellular metabolism, cellular physiological process, cellular process, cyclic nucleotide metabolism, development, ectoderm development, epidermis development, interaction between organisms, lactation, metabolism, negative regulation of biological process, negative regulation of cell proliferation, negative regulation of…	binding, calcium ion binding, cation binding, hormone activity, ion binding, metal ion binding, protein binding, receptor binding, signal transducer activity,	PTH-rP, PTHLH protein, PTHLH protein (Fragment), PTHrP, Parathyroid hormone-related protein precursor, Parathyroid hormone-related protein precursor (PTH-rP) (PTHrP) [Contains: PTHrP[1-36]; PTHrP[38-94]; Osteostatin (PTHrP[107-139])], hormone-like protein, hormone-like related preprotein (34 AA) (1792 is 2nd base in codon), parathyroid hormone-like hormone, parathyroid hormone-related protein pre…	IPR001415:Parathyroid hormone, IPR003626:Parathyroid hormone-related protein,		PTHLH,	12p12.1-p11.2,	helix, peptide:Osteostatin, peptide:PTHrP[1-36], peptide:PTHrP[38-94], signal peptide, splice variant,		cell, cytoplasm, extracellular region, extracellular space, intracellular, intracellular membrane-bound organelle, intracellular organelle, membrane-bound organelle, nucleus, organelle,	SM00087:PTH,		SF001833:parathyroid hormone-related protein,	3d-structure, alternative splicing, calcium, cleavage on pair of basic residues, direct protein sequencing, hormone, humoral hypercalcemia, nuclear protein, signal,
8851	CYCLIN-DEPENDENT KINASE 5, REGULATORY SUBUNIT 1 (P35)	9606:Homo sapiens		apoptosis, axon extension, axon guidance, axonal fasciculation, axonogenesis, brain development, cell adhesion, cell communication, cell cycle, cell death, cell development, cell differentiation, cell migration, cell motility, cell organization and biogenesis, cell proliferation, cell surface receptor linked signal transduction, cell-cell adhesion, cellular morphogenesis, cellular morphogenesis d…	binding, cadherin binding, calcium ion binding, catalytic activity, cation binding, cell adhesion molecule binding, enzyme activator activity, enzyme regulator activity, ion binding, kinase activator activity, kinase activity, kinase regulator activity, metal ion binding, phosphotransferase activity, alcohol group as acceptor, protein binding, protein kinase activator activity, protein kinase act…	CDK5 activator 1, Cyclin-dependent kinase 5 activator 1 precursor, Cyclin-dependent kinase 5 activator 1 precursor (CDK5 activator 1) (Cyclin-dependent kinase 5 regulatory subunit 1) (Tau protein kinase II 23 kDa subunit) (TPKII regulatory subunit) (p23) (p25) (p35) [Contains: Cyclin-dependent kinase 5 activator 1, p35; Cyclin- dependent kinase 5 activator 1, p25], Cyclin-dependent kinase 5 regul…	IPR004944:Cyclin-dependent kinase 5 activator,		CDK5R1,	17q11.2,	helix, mutagenesis site, site:Cleavage (by calpain),		axon, cell, cell projection, cell soma, contractile fiber, cyclin-dependent protein kinase 5 activator complex, cytoplasm, dendrite, dendritic spine, growth cone, intracellular, intracellular membrane-bound organelle, intracellular organelle, membrane, membrane-bound organelle, neuromuscular junction, neuron projection, nucleus, organelle, protein complex, site of polarized growth, synapse,			SF009324:cyclin-dependent kinase 5 regulatory subunit (activating),	3d-structure, Alzheimer disease, alzheimer's disease, cyclin, kinase,
2247	FIBROBLAST GROWTH FACTOR 2 (BASIC)	9606:Homo sapiens		MAPKKK cascade, Ras protein signal transduction, activation of MAPK activity, angiogenesis, behavior, blood vessel development, blood vessel morphogenesis, cell communication, cell cycle, cell differentiation, cell proliferation, cell-cell signaling, cellular physiological process, cellular process, chemotaxis, development, intracellular signaling cascade, locomotory behavior, morphogenesis, musc…	binding, carbohydrate binding, cell cycle regulator, glycosaminoglycan binding, growth factor activity, heparin binding, obsolete molecular function, pattern binding, polysaccharide binding, protein binding, receptor binding, signal transducer activity,	18 kDa basic fibroblast growth factor homolog, 18 kDa basic fibroblast growth factor homolog (Fragment), BFGF, Basic fibroblast growth factor, Basic fibroblast growth factor (Fragment), Basic fibroblast growth factor bFGF protein, Basic fibroblast growth factor bFGF protein (Fragment), FGF2 protein, HBGF-2, Heparin-binding growth factor 2 precursor, Heparin-binding growth factor 2 precursor (HBGF…	IPR002209:Heparin-binding growth factor/Fibroblast growth factor, IPR002348:Interleukin 1/heparin-binding growth factor,	HSA04010:MAPK SIGNALING PATHWAY, HSA04810:REGULATION OF ACTIN CYTOSKELETON,	FGF2,	4q26-q27,	binding site:Heparin,	h_nfatPathway:NFAT and Hypertrophy of the heart (Transcription in the broken heart),	extracellular region, extracellular space,	SM00442:FGF,		SF001783:fibroblast growth factor,	3d-structure, alternative initiators, angiogenesis, developmental protein, differentiation, direct protein sequencing, growth factor, heparin binding, heparin-binding, mitogen,
80155	NMDA RECEPTOR REGULATED 1	9606:Homo sapiens		N-terminal protein amino acid acetylation, N-terminal protein amino acid modification, angiogenesis, biopolymer metabolism, biopolymer modification, blood vessel development, blood vessel morphogenesis, cell differentiation, cellular macromolecule metabolism, cellular metabolism, cellular physiological process, cellular process, cellular protein metabolism, development, macromolecule metabolism, …	DNA binding, acetyltransferase activity, acyltransferase activity, binding, catalytic activity, nucleic acid binding, protein binding, receptor activity, ribonucleoprotein binding, ribosome binding, signal transducer activity, transcription factor activity, transcription regulator activity, transferase activity, transferase activity, transferring acyl groups, transferase activity, transferring gr…	Gastric cancer antigen Ga19, Hypothetical protein TBDN100, N-terminal acetyltransferase, NARG1 protein, NARG1 protein (Fragment), NMDA receptor regulated 1, NMDA receptor regulated 1 (Hypothetical protein TBDN100), NMDA receptor regulated protein 1 (N-terminal acetyltransferase) (Tubedown-1 protein) (Tbdn100) (Gastric cancer antigen Ga19), NMDA receptor-regulated protein 1, Tbdn100, Tubedown-1 pr…	IPR001440:Tetratricopeptide TPR_1, IPR002197:Helix-turn-helix, Fis-type, IPR011990:Tetratricopeptide-like helical, IPR013026:Tetratricopeptide region, IPR013105:Tetratricopeptide TPR_2,		NARG1,	4q31.1,	repeat:TPR 1, repeat:TPR 2, repeat:TPR 3, repeat:TPR 4, repeat:TPR 5, repeat:TPR 6, repeat:TPR 7, repeat:TPR 8, splice variant,		cell, cytoplasm, intracellular, intracellular membrane-bound organelle, intracellular organelle, membrane-bound organelle, membrane-enclosed lumen, nuclear lumen, nucleoplasm, nucleus, organelle, organelle lumen, protein complex, transcription factor complex,	SM00028:TPR,	General function prediction only,		alternative splicing, angiogenesis, antigen, developmental protein, differentiation, nuclear protein, receptor, tpr repeat, transcription, transcription regulation,
7533	TYROSINE 3-MONOOXYGENASE/TRYPTOPHAN 5-MONOOXYGENASE ACTIVATION PROTEIN, ETA POLYPEPTIDE	9606:Homo sapiens		M phase, M phase of mitotic cell cycle, apoptosis, catabolism, cell communication, cell cycle, cell death, cell development, cell differentiation, cell organization and biogenesis, cell-cell signaling, cellular catabolism, cellular lipid catabolism, cellular lipid metabolism, cellular localization, cellular metabolism, cellular morphogenesis, cellular morphogenesis during differentiation, cellula…	actin binding, binding, cytoskeletal protein binding, enzyme inhibitor activity, enzyme regulator activity, glucocorticoid receptor binding, hormone receptor binding, insulin-like growth factor receptor binding, kinase inhibitor activity, kinase regulator activity, nuclear hormone receptor binding, protein binding, protein domain specific binding, protein kinase C inhibitor activity, protein kina…	14-3-3 protein eta, 14-3-3 protein eta (Protein AS1), 14-3-3 protein eta chain, Homo sapiens clone CDABP0046 mRNA sequence, Protein AS1, Unknown, tyrosine 3-monooxygenase/tryptophan 5-monooxygenase activation protein, eta polypeptide,	IPR000308:14-3-3 protein,	HSA04110:CELL CYCLE,	YWHAH,	22q12.3,		h_MITRPathway:Signal Dependent Regulation of Myogenesis by Corepressor MITR, h_achPathway:Role of nicotinic acetylcholine receptors in the regulation of apoptosis, h_aktPathway:AKT Signaling Pathway, h_badPathway:Regulation of BAD phosphorylation, h_cdc25Pathway:cdc25 and chk1 Regulatory Pathway in response to DNA damage, h_g2Pathway:Cell Cycle:G2/M Checkpoint, h_hdacPathway:Control of skeletal m…	cell, cytoplasm, intracellular,	SM00101:14_3_3,		SF000868:14-3-3 protein,	3D-structure, acetylation, direct protein sequencing, multigene family, phosphorylation,
6376	CHEMOKINE (C-X3-C MOTIF) LIGAND 1	9606:Homo sapiens	109.Chemokine_families,	behavior, calcium-independent cell-cell adhesion, cell activation, cell adhesion, cell communication, cell migration, cell motility, cell surface receptor linked signal transduction, cell-cell adhesion, cellular extravasation, cellular physiological process, cellular process, chemotaxis, cytokine and chemokine mediated signaling pathway, defense response, establishment of localization, immune cel…	G-protein-coupled receptor binding, binding, chemokine activity, chemokine receptor binding, cytokine activity, protein binding, receptor binding, signal transducer activity,	CX3C membrane-anchored chemokine, CX3CL1, CX3CL1 protein, Chemokine (C-X3-C motif) ligand 1 variant, Chemokine (C-X3-C motif) ligand 1 variant (Fragment), Fractalkine precursor, Fractalkine precursor (CX3CL1) (Neurotactin) (CX3C membrane-anchored chemokine) (Small inducible cytokine D1), Neurotactin, Small inducible cytokine D1, chemokine (C-X3-C motif) ligand 1,	IPR001811:Small chemokine, interleukin-8-like, IPR008097:Fractalkine/neurotactin,	HSA04060:CYTOKINE-CYTOKINE RECEPTOR INTERACTION,	CX3CL1,	16q13,	disulfide bond, glycosylation site:N-linked (GlcNAc...), signal peptide, site:Cleavage site of soluble form, transmembrane region,		cell, cell surface, extracellular region, extracellular space, integral to membrane, intrinsic to membrane, membrane,	SM00199:SCY,			3d-structure, cell adhesion, cytokine, glycoprotein, membrane, signal, transmembrane,
8061	FOS-LIKE ANTIGEN 1	9606:Homo sapiens		behavior, cell proliferation, cellular defense response, cellular metabolism, cellular physiological process, cellular process, chemotaxis, defense response, immune response, locomotory behavior, metabolism, nucleobase, nucleoside, nucleotide and nucleic acid metabolism, organismal physiological process, physiological process, positive regulation of biological process, positive regulation of cell…	DNA binding, binding, nucleic acid binding, protein binding, protein dimerization activity, sequence-specific DNA binding, transcription factor activity, transcription regulator activity,	FOS-like antigen 1, FOS-like antigen 1 variant, FOS-like antigen 1 variant (Fragment), FOSL1 protein, FRA-1, Fos-related antigen 1, Fos-related antigen 1 (FRA-1), transforming protein (fra-1),	IPR000837:Fos transforming protein, IPR004827:Basic-leucine zipper (bZIP) transcription factor, IPR011616:bZIP transcription factor, bZIP_1,	HSA04310:WNT SIGNALING PATHWAY,	FOSL1,	11q13,	DNA-binding region:Basic motif, domain:Leucine-zipper,	h_ranklPathway:Bone Remodelling,	cell, intracellular, intracellular membrane-bound organelle, intracellular organelle, membrane-bound organelle, nucleus, organelle,	SM00338:BRLZ,		SF001719:fos transforming protein,	DNA binding, dna-binding, nuclear protein, nucleus,
5606	MITOGEN-ACTIVATED PROTEIN KINASE KINASE 3	9606:Homo sapiens	100.MAPK_signaling_cascades,	biopolymer metabolism, biopolymer modification, cell communication, cellular macromolecule metabolism, cellular metabolism, cellular physiological process, cellular process, cellular protein metabolism, macromolecule metabolism, metabolism, nucleobase, nucleoside, nucleotide and nucleic acid metabolism, phosphate metabolism, phosphorus metabolism, phosphorylation, physiological process, positive …	ATP binding, MAP kinase kinase activity, adenyl nucleotide binding, binding, catalytic activity, kinase activity, nucleotide binding, phosphotransferase activity, alcohol group as acceptor, protein binding, protein kinase activity, protein serine/threonine kinase activity, protein-tyrosine kinase activity, purine nucleotide binding, transferase activity, transferase activity, transferring phospho…	Dual specificity mitogen-activated protein kinase kinase 3, Dual specificity mitogen-activated protein kinase kinase 3 (EC 2.7.1.-) (MAP kinase kinase 3) (MAPKK 3) (MAPK/ERK kinase 3), MAP kinase kinase 3, MAP2K3 protein, MAP2K3 protein (Fragment), MAPK/ERK kinase 3, MAPKK 3, Mitogen-activated protein kinase kinase 3 isoform B variant, Mitogen-activated protein kinase kinase 3 isoform B variant (…	IPR000719:Protein kinase, IPR001245:Tyrosine protein kinase, IPR002290:Serine/threonine protein kinase, IPR008271:Serine/threonine protein kinase, active site,	HSA04010:MAPK SIGNALING PATHWAY, HSA04620:TOLL-LIKE RECEPTOR SIGNALING PATHWAY, HSA04664:FC EPSILON RI SIGNALING PATHWAY,	MAP2K3,	17q11.2,	active site:Proton acceptor, binding site:ATP, domain:Protein kinase, mutagenesis site, nucleotide phosphate-binding region:ATP, splice variant,	h_GATA3pathway:GATA3 participate in activating the Th2 cytokine genes expression, h_fMLPpathway:fMLP induced chemokine gene expression in HMC-1 cells, h_hcmvPathway:Human Cytomegalovirus and Map Kinase Pathways, h_il1rPathway:Signal transduction through IL1R, h_keratinocytePathway:Keratinocyte Differentiation, h_mapkPathway:MAPKinase Signaling Pathway, h_nthiPathway:NFkB activation by Nontypeable…		SM00220:S_TKc,		SF000564:kinase-related transforming protein,	ATP, alternative splicing, atp-binding, disease mutation, kinase, nucleotide-binding, phosphorylation, phosphotransferase, serine/threonine-protein kinase, transferase, tyrosine-protein kinase,
5494	PROTEIN PHOSPHATASE 1A (FORMERLY 2C), MAGNESIUM-DEPENDENT, ALPHA ISOFORM	9606:Homo sapiens		I-kappaB kinase/NF-kappaB cascade, biopolymer metabolism, biopolymer modification, cell communication, cellular macromolecule metabolism, cellular metabolism, cellular physiological process, cellular process, cellular protein metabolism, dephosphorylation, intracellular signaling cascade, macromolecule metabolism, metabolism, phosphate metabolism, phosphorus metabolism, physiological process, pos…	CTD phosphatase activity, binding, calcium-dependent protein serine/threonine phosphatase activity, catalytic activity, cation binding, hydrolase activity, hydrolase activity, acting on ester bonds, ion binding, magnesium ion binding, magnesium-dependent protein serine/threonine phosphatase activity, manganese ion binding, metal ion binding, myosin phosphatase activity, phosphoprotein phosphatase…	IA, PP2C-alpha, Protein phosphatase 1A, Protein phosphatase 1A (Fragment), Protein phosphatase 2C alpha isoform (EC 3.1.3.16) (PP2C-alpha) (IA) (Protein phosphatase 1A), Protein phosphatase 2C isoform alpha, Protein phosphatase 2C isoform alpha (EC 3.1.3.16) (PP2C-alpha) (IA) (Protein phosphatase 1A), phosphoprotein phosphatase (EC 3.1.3.16) 1A-alpha ALT_NAMES:magnesium-dependent protein phosphat…	IPR000222:Protein phosphatase 2C, IPR001932:Protein phosphatase 2C-like, IPR012911:Protein serine/threonine phosphatase 2C, C-terminal,	HSA04010:MAPK SIGNALING PATHWAY,	PPM1A,	14q23.1,	helix, metal ion-binding site:Manganese 1, metal ion-binding site:Manganese 1 (via carbonyl oxygen), metal ion-binding site:Manganese 2, splice variant,		protein complex, protein serine/threonine phosphatase complex, unlocalized protein complex,	SM00332:PP2Cc,		SF018231:human phosphoprotein phosphatase 1A,	3d-structure, alternative splicing, hydrolase, magnesium, manganese, metal-binding, multigene family, phosphoric monoester hydrolase, protein phosphatase, serine/threonine-specific phosphatase,
5518	PROTEIN PHOSPHATASE 2 (FORMERLY 2A), REGULATORY SUBUNIT A (PR 65), ALPHA ISOFORM	9606:Homo sapiens		DNA metabolism, DNA replication, DNA-dependent DNA replication, JAK-STAT cascade, MAPKKK cascade, RNA metabolism, RNA processing, RNA splicing, Wnt receptor signaling pathway, amine metabolism, amino acid and derivative metabolism, amino acid metabolism, apoptosis, biopolymer metabolism, biopolymer modification, biosynthesis, carboxylic acid metabolism, cell adhesion, cell communication, cell cyc…	antigen binding, binding, enzyme regulator activity, phosphatase regulator activity, protein binding, protein dimerization activity, protein heterodimerization activity, protein phosphatase regulator activity, protein phosphatase type 2A regulator activity,	Alpha isoform of regulatory subunit A, protein phosphatase 2, CDNA FLJ34068 fis, clone FCBBF3001918, highly similar to SERINE/THREONINE PROTEIN PHOSPHATASE 2A, 65 kDa REGULATORY SUBUNIT A, ALPHA ISOFORM, Hypothetical protein FLJ34068, Medium tumor antigen-associated 61 kDa protein, PP2A, subunit A, PR65-alpha isoform, PP2A, subunit A, R1-alpha isoform, PPP2R1A protein, PPP2R1A protein (Fragment),…	IPR000357:HEAT, IPR011989:Armadillo-like helical,	HSA04310:WNT SIGNALING PATHWAY, HSA04530:TIGHT JUNCTION, HSA04730:LONG-TERM DEPRESSION,	PPP2R1A,	19q13.33,	helix, repeat:HEAT 1, repeat:HEAT 10, repeat:HEAT 11, repeat:HEAT 12, repeat:HEAT 13, repeat:HEAT 14, repeat:HEAT 15, repeat:HEAT 2, repeat:HEAT 3, repeat:HEAT 4, repeat:HEAT 5, repeat:HEAT 6, repeat:HEAT 7, repeat:HEAT 8, repeat:HEAT 9,		cell, cell fraction, cytoplasm, cytoskeleton, cytosol, intracellular, intracellular membrane-bound organelle, intracellular non-membrane-bound organelle, intracellular organelle, membrane, membrane-bound organelle, microtubule cytoskeleton, mitochondrion, non-membrane-bound organelle, nucleus, organelle, protein complex, protein phosphatase type 2A complex, protein serine/threonine phosphatase co…			SF005602:phosphoprotein phosphatase 65K regulatory chain,	3d-structure, acetylation, direct protein sequencing, hydrolase, multigene family, protein phosphatase,
metabolism'
ENTREZ_GENE_ID	Gene Name	Species	BBID	GOTERM_BP_ALL	GOTERM_MF_ALL	GENE_NAME	INTERPRO_NAME	KEGG_PATHWAY	GENE_SYMBOL	CYTOBAND	UP_SEQ_FEATURE	BIOCARTA	GOTERM_CC_ALL	SMART_NAME	COG_KOG_ONTOLOGY	GENETIC_ASSOCIATION_DB	PIR_SUPERFAMILY_NAME	SP_PIR_KEYWORDS
54861	SNF RELATED KINASE	9606:Homo sapiens		biopolymer metabolism, biopolymer modification, cellular macromolecule metabolism, cellular metabolism, cellular physiological process, cellular process, cellular protein metabolism, macromolecule metabolism, metabolism, phosphate metabolism, phosphorus metabolism, phosphorylation, physiological process, primary metabolism, protein amino acid phosphorylation, protein metabolism, protein modificat…	ATP binding, adenyl nucleotide binding, binding, catalytic activity, kinase activity, nucleotide binding, phosphotransferase activity, alcohol group as acceptor, protein kinase activity, protein serine/threonine kinase activity, purine nucleotide binding, transferase activity, transferase activity, transferring phosphorus-containing groups,	HSNFRK, Hypothetical protein DKFZp779A1866, Hypothetical protein FLJ20224, KIAA0096 protein (Fragment), SNF related kinase, SNF1-like protein kinase, SNF1-like protein kinase (Fragment), SNRK protein,	IPR000449:Ubiquitin-associated, IPR000719:Protein kinase, IPR001245:Tyrosine protein kinase, IPR002290:Serine/threonine protein kinase, IPR008271:Serine/threonine protein kinase, active site,		SNRK,	3p22.1,								atp-binding, kinase, nucleotide-binding, serine/threonine-protein kinase, transferase,
11244	ZINC FINGERS AND HOMEOBOXES 1	9606:Homo sapiens		biomineral formation, bone remodeling, cellular metabolism, cellular physiological process, cellular process, development, metabolism, negative regulation of biological process, negative regulation of cellular metabolism, negative regulation of cellular physiological process, negative regulation of cellular process, negative regulation of metabolism, negative regulation of nucleobase, nucleoside,…	DNA binding, binding, cation binding, ion binding, metal ion binding, nucleic acid binding, protein binding, sequence-specific DNA binding, transcription factor activity, transcription regulator activity, transition metal ion binding, zinc ion binding,	Zinc fingers and homeoboxes protein 1, finger and homeodomain protein 1, homeobox protein ZHX1, zinc fingers and homeoboxes 1,	IPR001356:Homeobox, IPR007087:Zinc finger, C2H2-type, IPR012287:Homeodomain-related,		ZHX1,	8q24.13,	DNA-binding region:Homeobox 1, DNA-binding region:Homeobox 2, DNA-binding region:Homeobox 3, DNA-binding region:Homeobox 4, DNA-binding region:Homeobox 5, zinc finger region:C2H2-type 1, zinc finger region:C2H2-type 2,		cell, intracellular, intracellular membrane-bound organelle, intracellular organelle, membrane-bound organelle, nucleus, organelle,	SM00355:ZnF_C2H2, SM00389:HOX,				DNA binding, bone, dna-binding, homeobox, metal-binding, nuclear protein, nucleus, phosphorylation, repressor, transcription, transcription regulation, zinc, zinc finger, zinc-finger,
4216	MITOGEN-ACTIVATED PROTEIN KINASE KINASE KINASE 4	9606:Homo sapiens	100.MAPK_signaling_cascades,	JNK cascade, MAPKKK cascade, activation of MAPKK activity, biopolymer metabolism, biopolymer modification, cell communication, cellular macromolecule metabolism, cellular metabolism, cellular physiological process, cellular process, cellular protein metabolism, intracellular signaling cascade, macromolecule metabolism, metabolism, phosphate metabolism, phosphorus metabolism, phosphorylation, phys…	ATP binding, MAP kinase kinase kinase activity, adenyl nucleotide binding, binding, catalytic activity, ion binding, kinase activity, magnesium ion binding, metal ion binding, nucleotide binding, phosphotransferase activity, alcohol group as acceptor, protein kinase activity, protein serine/threonine kinase activity, purine nucleotide binding, signal transducer activity, transferase activity, tra…	MAP kinase kinase kinase, MAP three kinase 1, MAPK/ERK kinase kinase 4, MEK kinase 4, MEKK 4, Mitogen-activated protein kinase kinase kinase 4 (EC 2.7.1.37) (MAPK/ERK kinase kinase 4) (MEK kinase 4) (MEKK 4) (MAP three kinase 1), OTTHUMP00000017559, OTTHUMP00000017560, PRO0412, Unknown, mitogen-activated protein kinase kinase kinase 4, mitogen-activated protein kinase kinase kinase 4 isoform a, m…	IPR000719:Protein kinase, IPR001245:Tyrosine protein kinase, IPR002290:Serine/threonine protein kinase, IPR008271:Serine/threonine protein kinase, active site,	HSA04010:MAPK SIGNALING PATHWAY,	MAP3K4,	6q26,	active site:Proton acceptor, binding site:ATP, domain:Protein kinase, mutagenesis site, nucleotide phosphate-binding region:ATP, splice variant,	h_mapkPathway:MAPKinase Signaling Pathway,		SM00220:S_TKc,				alternative splicing, atp-binding, kinase, magnesium, metal-binding, nucleotide-binding, phosphorylation, serine/threonine-protein kinase, transferase,
6712	SPECTRIN, BETA, NON-ERYTHROCYTIC 2	9606:Homo sapiens		actin cytoskeleton organization and biogenesis, actin filament capping, actin filament depolymerization, actin filament-based process, actin polymerization and/or depolymerization, barbed-end actin filament capping, cell organization and biogenesis, cellular macromolecule metabolism, cellular metabolism, cellular physiological process, cellular process, cellular protein metabolism, cytoskeleton o…	actin binding, binding, cytoskeletal protein binding, protein binding, structural constituent of cytoskeleton, structural molecule activity,	Beta-III spectrin, III spectrin, Spectrin beta chain, brain 2, Spectrin beta chain, brain 2 (Spectrin, non-erythroid beta chain 2) (Beta-III spectrin), Spectrin, non-erythroid beta chain 2, spectrin, beta, non-erythrocytic 2,	IPR001589:Actin-binding, actinin-type, IPR001605:Spectrin/pleckstrin-like, IPR001715:Calponin-like actin-binding, IPR001849:Pleckstrin-like, IPR002017:Spectrin repeat, IPR011993:Pleckstrin homology-type,		SPTBN2,	11q13,	domain:Actin-binding, domain:CH 1, domain:CH 2, domain:PH, repeat:Spectrin 1, repeat:Spectrin 10, repeat:Spectrin 11, repeat:Spectrin 12, repeat:Spectrin 13, repeat:Spectrin 14, repeat:Spectrin 15, repeat:Spectrin 16, repeat:Spectrin 17, repeat:Spectrin 2, repeat:Spectrin 3, repeat:Spectrin 4, repeat:Spectrin 5, repeat:Spectrin 6, repeat:Spectrin 7, repeat:Spectrin 8, repeat:Spectrin 9, splice va…		actin cytoskeleton, cell, cell cortex, cortical actin cytoskeleton, cortical cytoskeleton, cytoplasm, cytoskeleton, intracellular, intracellular non-membrane-bound organelle, intracellular organelle, membrane, non-membrane-bound organelle, organelle, spectrin,	SM00033:CH, SM00150:SPEC, SM00233:PH,				3d-structure, actin capping, actin-binding, alternative splicing, cytoskeleton, membrane,
402	ADP-RIBOSYLATION FACTOR-LIKE 2	9606:Homo sapiens		cell communication, cell organization and biogenesis, cellular localization, cellular macromolecule metabolism, cellular metabolism, cellular physiological process, cellular process, cellular protein metabolism, establishment of cellular localization, establishment of localization, establishment of protein localization, intracellular protein transport, intracellular signaling cascade, intracellul…	GTP binding, GTPase inhibitor activity, GTPase regulator activity, binding, enzyme inhibitor activity, enzyme regulator activity, guanyl nucleotide binding, lipid binding, nucleotide binding, phosphoinositide binding, phospholipid binding, protein binding, protein transporter activity, purine nucleotide binding, transporter activity,	ADP-ribosylation factor-like 2, ADP-ribosylation factor-like 2 variant, ADP-ribosylation factor-like protein 2, Hypothetical protein, Sorting nexin 15 isoform B variant, Sorting nexin 15 isoform B variant (Fragment), Sorting nexin-15, nexin 15A, sorting nexin 15, sorting nexin 15 isoform B,	IPR001683:Phox-like, IPR001806:Ras GTPase, IPR003579:Ras small GTPase, Rab type, IPR005225:Small GTP-binding protein domain, IPR006687:GTP-binding protein SAR1, IPR006688:ADP-ribosylation factor, IPR006689:ARF/SAR superfamily, IPR007330:MIT,		ARL2, SNX15,	11q12, 11q13,	domain:MIT, domain:PX, nucleotide phosphate-binding region:GTP, splice variant,		cell, cytoplasm, cytosol, intracellular, membrane,	SM00177:ARF, SM00312:PX, SM00745:MIT,			SF001711:ADP-ribosylation factor,	P-loop, alternative splicing, blocked amino end, golgi stack, gtp-binding, lipoprotein, multigene family, myristylation, nucleotide binding, nucleotide-binding, protein transport, transport,
8178	ELONGATION FACTOR RNA POLYMERASE II	9606:Homo sapiens		RNA elongation, RNA elongation from RNA polymerase II promoter, cellular metabolism, cellular physiological process, cellular process, metabolism, nucleobase, nucleoside, nucleotide and nucleic acid metabolism, physiological process, primary metabolism, regulation of biological process, regulation of cellular metabolism, regulation of cellular physiological process, regulation of cellular process…	binding, nucleic acid binding, positive transcription elongation factor activity, transcription regulator activity, transcriptional elongation regulator activity, translation elongation factor activity, translation factor activity, nucleic acid binding, translation regulator activity,	ELL protein, ELL_HUMAN, ELL_HUMAN (Fragment), Eleven-nineteen lysine-rich leukemia protein, Elongation factor RNA polymerase II variant, Elongation factor RNA polymerase II variant (Fragment), Hypothetical protein, Hypothetical protein DKFZp434I1916, RNA polymerase II elongation factor ELL, RNA polymerase II elongation factor ELL (Eleven-nineteen lysine-rich leukemia protein), chromosome 19 open …	IPR010844:Occludin and RNA polymerase II elongation factor ELL,		ELL,	19p13.1, 19p13.11,	site:MLL fusion point (in acute myeloid leukemia patient),		cell, intracellular, intracellular membrane-bound organelle, intracellular organelle, membrane-bound organelle, nucleus, organelle,					chromosomal translocation, elongation factor, nuclear protein, proto-oncogene, transcription, transcription regulation,
830	CAPPING PROTEIN (ACTIN FILAMENT) MUSCLE Z-LINE, ALPHA 2	9606:Homo sapiens		actin cytoskeleton organization and biogenesis, actin filament capping, actin filament depolymerization, actin filament-based process, actin polymerization and/or depolymerization, barbed-end actin filament capping, cell motility, cell organization and biogenesis, cellular macromolecule metabolism, cellular metabolism, cellular physiological process, cellular process, cellular protein metabolism,…	actin binding, binding, cytoskeletal protein binding, protein binding,	CapZ alpha-2, Capping protein (Actin filament) muscle Z-line, alpha 2 variant, Capping protein (Actin filament) muscle Z-line, alpha 2 variant (Fragment), F-actin capping protein alpha-2 subunit, F-actin capping protein alpha-2 subunit (CapZ alpha-2), capping protein (actin filament) muscle Z-line, alpha 2, capping protein alpha,	IPR002189:F-actin capping protein, alpha subunit,		CAPZA2,	7q31.2-q31.3,			F-actin capping protein complex, actin cytoskeleton, cell, cytoskeleton, intracellular, intracellular non-membrane-bound organelle, intracellular organelle, non-membrane-bound organelle, organelle, protein complex,				SF005982:actin-capping protein alpha chain,	actin capping, actin-binding, direct protein sequencing, multigene family,
8828	NEUROPILIN 2	9606:Homo sapiens		angiogenesis, axon guidance, axonogenesis, blood vessel development, blood vessel morphogenesis, cell adhesion, cell development, cell differentiation, cell migration, cell motility, cell organization and biogenesis, cellular metabolism, cellular morphogenesis, cellular morphogenesis during differentiation, cellular physiological process, cellular process, development, electron transport, establi…	catalytic activity, electron transporter activity, kinase activity, phosphotransferase activity, alcohol group as acceptor, protein kinase activity, protein-tyrosine kinase activity, receptor activity, signal transducer activity, transferase activity, transferase activity, transferring phosphorus-containing groups, transmembrane receptor activity, transporter activity, vascular endothelial growth…	Hypothetical protein DKFZp686J1169, Hypothetical protein NRP2, Hypothetical protein NRP2 (Fragment), NRP2 protein, Neuropilin 2, isoform 5, Neuropilin-2 precursor, Neuropilin-2 precursor (Vascular endothelial cell growth factor 165 receptor 2), Neuropilin-2 soluble isoform 9, Neuropilin-2a(17), Neuropilin-2a(22), Neuropilin-2b(0), Neuropilin-2b(0) (Neuropilin 2, isoform 5), Neuropilin-2b(5), Neur…	IPR000421:Coagulation factor 5/8 type, C-terminal, IPR000859:CUB, IPR000998:MAM, IPR006662:Thioredoxin-related,		NRP2,	2q33.3,	disulfide bond, domain:CUB 1, domain:CUB 2, domain:F5/8 type C 1, domain:F5/8 type C 2, domain:MAM, glycosylation site:N-linked (GlcNAc...), signal peptide, splice variant, transmembrane region,		cell, cell fraction, integral to membrane, intrinsic to membrane, membrane, membrane fraction,	SM00042:CUB, SM00137:MAM, SM00231:FA58C,			SF036960:neuropilin,	alternative splicing, developmental protein, differentiation, glycoprotein, membrane, neurogenesis, receptor, signal, transmembrane,
1831	TSC22 DOMAIN FAMILY, MEMBER 3	9606:Homo sapiens		cellular metabolism, cellular physiological process, cellular process, metabolism, nucleobase, nucleoside, nucleotide and nucleic acid metabolism, physiological process, primary metabolism, regulation of biological process, regulation of cellular metabolism, regulation of cellular physiological process, regulation of cellular process, regulation of metabolism, regulation of nucleobase, nucleoside…	DNA binding, binding, nucleic acid binding, transcription factor activity, transcription regulator activity,	DIP protein, DSIP-immunoreactive peptide, Delta sleep inducing peptide, immunoreactor, Delta sleep-inducing peptide immunoreactor, Glucocorticoid-induced leucine zipper protein, Hypothetical protein DKFZp313A1123, TSC-22-like protein, TSC-22R, TSC22 domain family protein 3, TSC22 domain family protein 3 (Glucocorticoid-induced leucine zipper protein) (Delta sleep-inducing peptide immunoreactor) (…	IPR000580:TSC-22 / Dip / Bun, IPR002110:Ankyrin,		TSC22D3,	Xq22.3,	domain:Leucine-zipper, splice variant,						SF009379:mouse TSC-22 protein,	alternative splicing,
5532	PROTEIN PHOSPHATASE 3 (FORMERLY 2B), CATALYTIC SUBUNIT, BETA ISOFORM (CALCINEURIN A BETA)	9606:Homo sapiens		biopolymer metabolism, biopolymer modification, cell communication, cell cycle, cellular macromolecule metabolism, cellular metabolism, cellular physiological process, cellular process, cellular protein metabolism, dephosphorylation, macromolecule metabolism, metabolism, nucleobase, nucleoside, nucleotide and nucleic acid metabolism, phosphate metabolism, phosphorus metabolism, physiological proc…	CTD phosphatase activity, binding, calcium ion binding, calcium-dependent protein serine/threonine phosphatase activity, calmodulin binding, catalytic activity, cation binding, hydrolase activity, hydrolase activity, acting on ester bonds, ion binding, iron ion binding, magnesium-dependent protein serine/threonine phosphatase activity, metal ion binding, myosin phosphatase activity, phosphoprotei…	Calcineurin A beta, Protein phosphatase 3 (Formerly 2B), catalytic subunit, beta isoform, Protein phosphatase 3 (Formerly 2B), catalytic subunit, beta isoform (Calcineurin A beta) (Fragment), Protein phosphatase from PCR H32 protein, Protein phosphatase from PCR H32 protein (Fragment), Serine/threonine protein phosphatase, Serine/threonine protein phosphatase (EC 3.1.3.16), Serine/threonine prote…	IPR004843:Metallophosphoesterase, IPR006186:Serine/threonine-specific protein phosphatase and bis(5-nucleosyl)-tetraphosphatase,	HSA04010:MAPK SIGNALING PATHWAY, HSA04020:CALCIUM SIGNALING PATHWAY, HSA04210:APOPTOSIS, HSA04310:WNT SIGNALING PATHWAY, HSA04360:AXON GUIDANCE, HSA04650:NATURAL KILLER CELL MEDIATED CYTOTOXICITY, HSA04660:T CELL RECEPTOR SIGNALING PATHWAY, HSA04662:B CELL RECEPTOR SIGNALING PATHWAY, HSA04720:LONG-TERM POTENTIATION,	PPP3CB,	10q21-q22,			calcineurin complex, protein complex, protein serine/threonine phosphatase complex, unlocalized protein complex,	SM00156:PP2Ac,			SF000911:Serine/threonine protein phosphatase 2B catalytic subunit,	alternative splicing, calmodulin-binding, heterodimer, hydrolase, iron, metal-binding, metalloprotein, multigene family, phosphoprotein, phosphoric monoester hydrolase, protein phosphatase, serine/threonine-specific phosphatase, zinc,
8945	BETA-TRANSDUCIN REPEAT CONTAINING	9606:Homo sapiens		Wnt receptor signaling pathway, biopolymer catabolism, biopolymer metabolism, biopolymer modification, catabolism, cell communication, cell surface receptor linked signal transduction, cellular catabolism, cellular macromolecule catabolism, cellular macromolecule metabolism, cellular metabolism, cellular physiological process, cellular process, cellular protein catabolism, cellular protein metabo…	binding, catalytic activity, ligase activity, protein binding, small protein conjugating enzyme activity, ubiquitin conjugating enzyme activity,	Beta-transducin repeat containing (Fragment), E3RSIkappaB, F-box and WD-repeats protein beta-TrCP, F-box/WD-repeat protein 1A, F-box/WD-repeat protein 1A (F-box and WD-repeats protein beta-TrCP) (E3RSIkappaB) (pIkappaBalpha-E3 receptor subunit), Hypothetical protein DKFZp781N011, beta-transducin repeat containing, pIkappaBalpha-E3 receptor subunit,	IPR001680:WD-40 repeat, IPR001810:Cyclin-like F-box,	HSA04120:UBIQUITIN MEDIATED PROTEOLYSIS, HSA04310:WNT SIGNALING PATHWAY, HSA04340:HEDGEHOG SIGNALING PATHWAY,	BTRC,	10q24.32,	domain:F-box, repeat:WD 1, repeat:WD 2, repeat:WD 3, repeat:WD 4, repeat:WD 5, repeat:WD 6, repeat:WD 7, splice variant,	h_ps1Pathway:Presenilin action in Notch and Wnt signaling, h_wntPathway:WNT Signaling Pathway,	cell, cytoplasm, endoplasmic reticulum, intracellular, intracellular membrane-bound organelle, intracellular organelle, membrane-bound organelle, organelle,	SM00256:FBOX, SM00320:WD40,		CANCER, CEREBELLAR MEDULLOBLASTOMAS AND CUTANEOUS BASAL CELL CARCINOMAS.,		3d-structure, alternative splicing, ligase, ubl conjugation pathway, wd repeat, wnt signaling pathway,
5298	PHOSPHATIDYLINOSITOL 4-KINASE, CATALYTIC, BETA POLYPEPTIDE	9606:Homo sapiens		biosynthesis, cell communication, cellular lipid metabolism, cellular metabolism, cellular physiological process, cellular process, endocytosis, establishment of localization, glycerophospholipid biosynthesis, glycerophospholipid metabolism, lipid biosynthesis, lipid metabolism, localization, membrane lipid biosynthesis, membrane lipid metabolism, metabolism, phosphatidylinositol biosynthesis, ph…	1-phosphatidylinositol 4-kinase activity, catalytic activity, inositol or phosphatidylinositol kinase activity, kinase activity, lipid kinase activity, phosphoinositide 3-kinase activity, phosphotransferase activity, alcohol group as acceptor, transferase activity, transferase activity, transferring phosphorus-containing groups,	1-phosphatidylinositol 4-kinase (EC 2.7.1.67), 4-kinase, NPIK, PI4K-beta, PI4K92, PI4Kbeta, Phosphatidylinositol 4-kinase beta, Phosphatidylinositol 4-kinase beta (EC 2.7.1.67) (PtdIns 4-kinase) (PI4Kbeta) (PI4K-beta) (NPIK) (PI4K92), PtdIns 4-kinase beta, phosphatidylinositol 4-kinase, catalytic, beta polypeptide,	IPR000403:Phosphatidylinositol 3- and 4-kinase, catalytic,	HSA00562:INOSITOL PHOSPHATE METABOLISM, HSA04070:PHOSPHATIDYLINOSITOL SIGNALING SYSTEM,	PIK4CB,	1q21,	domain:PI3K/PI4K, splice variant,		Golgi apparatus, Golgi stack, cell, cytoplasm, endoplasmic reticulum, endosome, intracellular, intracellular membrane-bound organelle, intracellular organelle, membrane-bound organelle, organelle,	SM00146:PI3Kc,				alternative splicing, endoplasmic reticulum, golgi stack, kinase, phosphorylation, phosphotransferase, transferase,
5606	MITOGEN-ACTIVATED PROTEIN KINASE KINASE 3	9606:Homo sapiens	100.MAPK_signaling_cascades,	biopolymer metabolism, biopolymer modification, cell communication, cellular macromolecule metabolism, cellular metabolism, cellular physiological process, cellular process, cellular protein metabolism, macromolecule metabolism, metabolism, nucleobase, nucleoside, nucleotide and nucleic acid metabolism, phosphate metabolism, phosphorus metabolism, phosphorylation, physiological process, positive …	ATP binding, MAP kinase kinase activity, adenyl nucleotide binding, binding, catalytic activity, kinase activity, nucleotide binding, phosphotransferase activity, alcohol group as acceptor, protein binding, protein kinase activity, protein serine/threonine kinase activity, protein-tyrosine kinase activity, purine nucleotide binding, transferase activity, transferase activity, transferring phospho…	Dual specificity mitogen-activated protein kinase kinase 3, Dual specificity mitogen-activated protein kinase kinase 3 (EC 2.7.1.-) (MAP kinase kinase 3) (MAPKK 3) (MAPK/ERK kinase 3), MAP kinase kinase 3, MAP2K3 protein, MAP2K3 protein (Fragment), MAPK/ERK kinase 3, MAPKK 3, Mitogen-activated protein kinase kinase 3 isoform B variant, Mitogen-activated protein kinase kinase 3 isoform B variant (…	IPR000719:Protein kinase, IPR001245:Tyrosine protein kinase, IPR002290:Serine/threonine protein kinase, IPR008271:Serine/threonine protein kinase, active site,	HSA04010:MAPK SIGNALING PATHWAY, HSA04620:TOLL-LIKE RECEPTOR SIGNALING PATHWAY, HSA04664:FC EPSILON RI SIGNALING PATHWAY,	MAP2K3,	17q11.2,	active site:Proton acceptor, binding site:ATP, domain:Protein kinase, mutagenesis site, nucleotide phosphate-binding region:ATP, splice variant,	h_GATA3pathway:GATA3 participate in activating the Th2 cytokine genes expression, h_fMLPpathway:fMLP induced chemokine gene expression in HMC-1 cells, h_hcmvPathway:Human Cytomegalovirus and Map Kinase Pathways, h_il1rPathway:Signal transduction through IL1R, h_keratinocytePathway:Keratinocyte Differentiation, h_mapkPathway:MAPKinase Signaling Pathway, h_nthiPathway:NFkB activation by Nontypeable…		SM00220:S_TKc,			SF000564:kinase-related transforming protein,	ATP, alternative splicing, atp-binding, disease mutation, kinase, nucleotide-binding, phosphorylation, phosphotransferase, serine/threonine-protein kinase, transferase, tyrosine-protein kinase,
9988	CYCLIN D BINDING MYB-LIKE TRANSCRIPTION FACTOR 1	9606:Homo sapiens		RNA metabolism, RNA processing, RNA splicing, RNA splicing, via transesterification reactions, RNA splicing, via transesterification reactions with bulged adenosine as nucleophile, biopolymer metabolism, cell cycle, cellular metabolism, cellular physiological process, cellular process, mRNA metabolism, mRNA processing, macromolecule metabolism, metabolism, nuclear mRNA splicing, via spliceosome, …	DNA binding, binding, nucleic acid binding, transcription factor activity, transcription regulator activity,	Cyclin D-binding Myb-like protein beta, Cyclin D-binding Myb-like protein gamma, Cyclin-D binding Myb-like protein, Cyclin-D binding Myb-like protein variant, Cyclin-D binding Myb-like protein variant (Fragment), DMTF1 protein, DMTF1 protein (Fragment), cyclin D binding myb-like transcription factor 1,	IPR001005:Myb, DNA-binding, IPR012287:Homeodomain-related,		DMTF1,	7q21,			cell, intracellular, intracellular membrane-bound organelle, intracellular organelle, membrane-bound organelle, nucleus, organelle, protein complex, ribonucleoprotein complex, spliceosome complex,	SM00717:SANT,				Coiled coil, Transcription, Transcription regulation, cell cycle, cyclin, dna-binding, mrna processing, mrna splicing, nuclear protein, spliceosome,
7465	WEE1 HOMOLOG (S. POMBE)	9606:Homo sapiens		M phase, M phase of mitotic cell cycle, biopolymer metabolism, biopolymer modification, cell cycle, cell division, cellular macromolecule metabolism, cellular metabolism, cellular physiological process, cellular process, cellular protein metabolism, macromolecule metabolism, metabolism, mitosis, mitotic cell cycle, phosphate metabolism, phosphorus metabolism, phosphorylation, physiological proces…	ATP binding, adenyl nucleotide binding, binding, catalytic activity, kinase activity, nucleotide binding, phosphotransferase activity, alcohol group as acceptor, protein kinase activity, protein serine/threonine kinase activity, protein-tyrosine kinase activity, purine nucleotide binding, transferase activity, transferase activity, transferring phosphorus-containing groups,	Hu, Hypothetical protein DKFZp686I18166, Hypothetical protein DKFZp686I18166 (Fragment), WEE1 homolog (S. pombe), WEE1hu, Wee1 tyrosine kinase, Wee1-like protein kinase, Wee1-like protein kinase (EC 2.7.1.112) (WEE1hu), protein-tyrosine kinase (EC 2.7.1.112) WEE1 ALT_NAMES:CDK tyrosine 15-kinase WEE1Hu; mitosis inhibitor wee1,	IPR000719:Protein kinase, IPR001245:Tyrosine protein kinase, IPR002290:Serine/threonine protein kinase, IPR008271:Serine/threonine protein kinase, active site,	HSA04110:CELL CYCLE,	WEE1,	11p15.3-p15.1,	active site:Proton acceptor, binding site:ATP, domain:Protein kinase, mutagenesis site, nucleotide phosphate-binding region:ATP,	h_cdc25Pathway:cdc25 and chk1 Regulatory Pathway in response to DNA damage, h_g2Pathway:Cell Cycle:G2/M Checkpoint, h_rbPathway:RB Tumor Suppressor/Checkpoint Signaling in response to DNA damage,	cell, intracellular, intracellular membrane-bound organelle, intracellular organelle, membrane-bound organelle, nucleus, organelle,					3D-structure, ATP, atp-binding, cell cycle, cell cycle control, cell division, kinase, mitosis, nuclear protein, nucleotide-binding, phosphoprotein, phosphorylation, phosphotransferase, serine/threonine-protein kinase, transferase, tyrosine-protein kinase, tyrosine-specific protein kinase,
351	AMYLOID BETA (A4) PRECURSOR PROTEIN (PEPTIDASE NEXIN-II, ALZHEIMER DISEASE)	9606:Homo sapiens	12.IL-6_type_cytok-signal-transduct, 151.pro-apoptotic_actions_of_altered_APP&PS1,	Notch signaling pathway, apoptosis, cation homeostasis, cell adhesion, cell communication, cell death, cell homeostasis, cell ion homeostasis, cell surface receptor linked signal transduction, cellular metabolism, cellular physiological process, cellular process, copper ion homeostasis, death, di-, tri-valent inorganic cation homeostasis, electron transport, endocytosis, establishment of localiza…	amyloid protein, binding, carbohydrate binding, cation binding, copper ion binding, endopeptidase inhibitor activity, enzyme inhibitor activity, enzyme regulator activity, glycosaminoglycan binding, heme binding, heparin binding, ion binding, iron ion binding, metal ion binding, obsolete molecular function, pattern binding, polysaccharide binding, protease inhibitor activity, protein binding, ser…	A4, ABPP, APP, APP protein, APPI, Alzheimer disease amyloid protein, Alzheimer's disease amyloid beta protein precursor [validated] ALT_NAMES:Alzheimer's disease amyloid A4 protein; coagulation factor XIa inhibitor; proteinase nexin II (PN-II) CONTAINS:amyloid beta protein long, plaque form; amyloid beta protein short, vascular form; amyloid protein precursor splice form APP(695); amyloid protein…	IPR001255:Beta-amyloid peptide (beta-APP), IPR002223:Proteinase inhibitor I2, Kunitz metazoa, IPR008154:Amyloid A4 extracellular region, IPR008155:Amyloidogenic glycoprotein, IPR012282:Cytochrome c region,	HSA01510:NEURODEGENERATIVE DISORDERS, HSA05010:ALZHEIMER'S DISEASE,	APP,	21q21.2,	disulfide bond, domain:BPTI/Kunitz inhibitor, glycosylation site:N-linked (GlcNAc...), glycosylation site:O-linked (Xyl...) (chondroitin sulfate); in L-APP isoforms, metal ion-binding site:Copper, metal ion-binding site:Copper or zinc, mutagenesis site, peptide:P3(40), peptide:P3(42), signal peptide, site:Cleavage (by alpha-secretase), site:Cleavage (by beta-secretase), site:Cleavage (by caspase-…	h_appPathway:Generation of amyloid b-peptide by PS1, h_p35alzheimersPathway:Deregulation of CDK5 in Alzheimers Disease, h_plateletAppPathway:Platelet Amyloid Precursor Protein Pathway,	cell, cell surface, coated pit, extracellular region, integral to membrane, integral to plasma membrane, intrinsic to membrane, intrinsic to plasma membrane, membrane, plasma membrane,	SM00006:A4_EXTRA, SM00131:KU,	DNA replication, recombination, and repair,	ALZHEIMER DISEASE, ALZHEIMER'S DISEASE, LEWY BODY FORMATION, NEURODEG,	SF002381:Alzheimer's disease amyloid beta protein,	3d-structure, Alzheimer disease, Down's syndrome, alternative splicing, alzheimer's disease, amyloid, apoptosis, cell adhesion, coated pits, copper, direct protein sequencing, disease mutation, endocytosis, glycoprotein, heparin-binding, iron, membrane, metal-binding, notch signaling pathway, phosphorylation, protease inhibitor, proteoglycan, serine protease inhibitor, serine proteinase inhibitor…
287	ANKYRIN 2, NEURONAL	9606:Homo sapiens		cell communication, cellular process, metabolism, physiological process, signal transduction,	binding, catalytic activity, oxidoreductase activity, protein binding, structural constituent of cytoskeleton, structural molecule activity,	(brank-1), (brank-2), Ankyrin B, Ankyrin, nonerythroid, Ankyrin-2, Ankyrin-2 (Brain ankyrin) (Ankyrin B) (Ankyrin, nonerythroid), B (440 kDa), Brain ankyrin, Hypothetical protein DKFZp686H0688, Hypothetical protein DKFZp686M09125, Hypothetical protein DKFZp686M09125 (Fragment), Hypothetical protein DKFZp686P0948, ankyrin, ankyrin 2 isoform 1, ankyrin 2 isoform 2, ankyrin 2, neuronal, ankyrin 2, n…	IPR000488:Death, IPR000906:ZU5, IPR002110:Ankyrin, IPR011029:DEATH-like,		ANK2,	4q25-q27,	domain:Death, domain:ZU5, repeat:ANK 1, repeat:ANK 10, repeat:ANK 11, repeat:ANK 12, repeat:ANK 13, repeat:ANK 14, repeat:ANK 15, repeat:ANK 16, repeat:ANK 17, repeat:ANK 18, repeat:ANK 19, repeat:ANK 2, repeat:ANK 20, repeat:ANK 21, repeat:ANK 22, repeat:ANK 23, repeat:ANK 3, repeat:ANK 4, repeat:ANK 5, repeat:ANK 6, repeat:ANK 7, repeat:ANK 8, repeat:ANK 9, repeat:Repeat A, repeat:Repeat A (app…		actin cytoskeleton, cell, cytoskeleton, intracellular, intracellular non-membrane-bound organelle, intracellular organelle, membrane, non-membrane-bound organelle, organelle,	SM00005:DEATH, SM00218:ZU5, SM00248:ANK,			SF002298:ankyrin,	alternative splicing, ank repeat, cytoskeleton, disease mutation, long qt syndrome, phosphorylation,
491	ATPASE, CA++ TRANSPORTING, PLASMA MEMBRANE 2	9606:Homo sapiens		calcium ion transport, cation transport, cellular physiological process, cellular process, di-, tri-valent inorganic cation transport, establishment of localization, ion transport, localization, metabolism, metal ion transport, physiological process, transport,	ATP binding, ATPase activity, ATPase activity, coupled, ATPase activity, coupled to movement of substances, ATPase activity, coupled to transmembrane movement of ions, ATPase activity, coupled to transmembrane movement of ions, phosphorylative mechanism, ATPase activity, coupled to transmembrane movement of substances, P-P-bond-hydrolysis-driven transporter activity, adenyl nucleotide binding, bi…	ATP2B2 variant protein, ATP2B2 variant protein (Fragment), ATPase, Ca++ transporting, plasma membrane 2, PMCA2, PMCA2 (Fragment), Plasma membrane Ca(2+)-ATPase isoform 2, Plasma membrane Ca(2+)-ATPase isoform 2 (Fragment), Plasma membrane calcium ATPase isoform 2, Plasma membrane calcium pump isoform 2, Plasma membrane calcium-transporting ATPase 2, Plasma membrane calcium-transporting ATPase 2 (…	IPR001757:ATPase, P-type, K/Mg/Cd/Cu/Zn/Na/Ca/Na/H-transporter, IPR004014:ATPase, P-type cation-transporter, N-terminal, IPR005834:Haloacid dehalogenase-like hydrolase, IPR006068:ATPase, P-type cation-transporter, C-terminal, IPR006069:ATPase, P-type cation exchange, alpha subunit, IPR006408:Calcium-translocating P-type ATPase, PMCA-type, IPR008250:E1-E2 ATPase-associated region,	HSA04020:CALCIUM SIGNALING PATHWAY,	ATP2B2,	3p25.3,	active site:4-aspartylphosphate intermediate, metal ion-binding site:Magnesium, splice variant, transmembrane region,		cell, integral to membrane, intrinsic to membrane, membrane, plasma membrane,		General function prediction only, Inorganic ion transport and metabolism,		SF001297:Na(+)/K(+)-transporting ATPase alpha chain,	ATP, alternative splicing, atp-binding, calcium, calcium transport, calmodulin-binding, hydrolase, ion transport, magnesium, membrane, metal-binding, multigene family, nucleotide-binding, phosphorylation, transmembrane, transport,
1045	CAUDAL TYPE HOMEOBOX TRANSCRIPTION FACTOR 2	9606:Homo sapiens		cellular metabolism, cellular physiological process, cellular process, development, metabolism, morphogenesis, nucleobase, nucleoside, nucleotide and nucleic acid metabolism, organ development, organ morphogenesis, physiological process, primary metabolism, regulation of biological process, regulation of cellular metabolism, regulation of cellular physiological process, regulation of cellular pro…	DNA binding, binding, nucleic acid binding, sequence-specific DNA binding, transcription factor activity, transcription regulator activity,	CDX-3, Caudal type homeo box transcription factor 2, Caudal-type homeobox protein 2, Homeobox protein, Homeobox protein (Fragment), Homeobox protein CDX-2, Homeobox protein CDX-2 (Caudal-type homeobox protein 2) (CDX-3), caudal type homeobox transcription factor 2, homeobox JRX protein, protein Cdx2,	IPR000047:Helix-turn-helix motif, lambda-like repressor, IPR001356:Homeobox, IPR006820:Caudal-like activation region, IPR012287:Homeodomain-related,		CDX2,	13q12.3,	DNA-binding region:Homeobox,		cell, intracellular, intracellular membrane-bound organelle, intracellular organelle, membrane-bound organelle, nucleus, organelle,	SM00389:HOX,				DNA binding, activator, developmental protein, dna-binding, homeobox, nuclear protein, nucleus, phosphorylation, transcription, transcription regulation,
51	ACYL-COENZYME A OXIDASE 1, PALMITOYL	9606:Homo sapiens		carboxylic acid metabolism, cellular lipid metabolism, cellular metabolism, cellular physiological process, cellular process, electron transport, establishment of localization, fatty acid beta-oxidation, fatty acid metabolism, fatty acid oxidation, generation of precursor metabolites and energy, icosanoid metabolism, lipid metabolism, localization, metabolism, organic acid metabolism, physiologic…	FAD binding, acyl-CoA dehydrogenase activity, acyl-CoA oxidase activity, adenyl nucleotide binding, binding, carrier activity, catalytic activity, coenzyme binding, cofactor binding, electron carrier activity, electron donor activity, electron transporter activity, nucleotide binding, oxidoreductase activity, oxidoreductase activity, acting on the CH-CH group of donors, oxidoreductase activity, a…	A oxidase, isoform a, AOX, Acyl-coenzyme A oxidase 1, peroxisomal, Acyl-coenzyme A oxidase 1, peroxisomal (EC 1.3.3.6) (Palmitoyl-CoA oxidase) (AOX), Hypothetical protein DKFZp686L1882, Hypothetical protein DKFZp686L1882 (Fragment), Palmitoyl-CoA oxidase, acyl-CoA oxidase (EC 1.3.3.6), peroxisomal, acyl-CoA oxidase (EC 1.3.3.6), peroxisomal splice form I, acyl-CoA oxidase (EC 1.3.3.6), peroxisoma…	IPR001412:Aminoacyl-tRNA synthetase, class I, IPR002655:Acyl-CoA oxidase, C-terminal, IPR006091:Acyl-CoA dehydrogenase, central region, IPR012258:Acyl-CoA oxidase,	HSA00071:FATTY ACID METABOLISM,	ACOX1,	17q24-q25,	sequence conflict, splice variant,	h_pparaPathway:Mechanism of Gene Regulation by Peroxisome Proliferators via PPARa(alpha),	cell, cytoplasm, intracellular, intracellular membrane-bound organelle, intracellular organelle, membrane-bound organelle, microbody, organelle, peroxisome,				SF000168:acyl-CoA oxidase,	alternative splicing, fad, fatty acid beta-oxidation, fatty acid metabolism, flavoprotein, lipid metabolism, oxidoreductase, peroxisome,
5110	PROTEIN-L-ISOASPARTATE (D-ASPARTATE) O-METHYLTRANSFERASE	9606:Homo sapiens		biopolymer metabolism, biopolymer methylation, biopolymer modification, cellular macromolecule metabolism, cellular metabolism, cellular physiological process, cellular process, cellular protein metabolism, macromolecule metabolism, metabolism, physiological process, primary metabolism, protein amino acid alkylation, protein amino acid methylation, protein metabolism, protein modification, protei…	O-methyltransferase activity, S-adenosylmethionine-dependent methyltransferase activity, catalytic activity, methyltransferase activity, protein methyltransferase activity, protein-L-isoaspartate (D-aspartate) O-methyltransferase activity, transferase activity, transferase activity, transferring one-carbon groups,	L-isoaspartyl protein carboxyl methyltransferase, L-isoaspartyl/D-aspartyl methyltransferase, L-isoaspartyl/D-aspartyl methyltransferase (Fragment), O-methyltransferase, PIMT, Protein L-isoaspartyl/D-aspartyl methyltransferase, Protein-L-isoaspartate(D-aspartate) O-methyltransferase, Protein-L-isoaspartate(D-aspartate) O-methyltransferase (EC 2.1.1.77) (Protein-beta-aspartate methyltransferase) (…	IPR000051:SAM (and some other nucleotide) binding motif, IPR000682:Protein-L-isoaspartate(D-aspartate) O-methyltransferase, IPR000886:Endoplasmic reticulum targeting sequence,		PCMT1,	6q24-q25,	disulfide bond, splice variant,		cell, cytoplasm, endoplasmic reticulum, intracellular, intracellular membrane-bound organelle, intracellular organelle, membrane-bound organelle, organelle,				SF006610:protein-L-isoaspartate(D-aspartate) O-methyltransferase,	3d-structure, S-adenosylmethionine, acetylated amino end, acetylation, alternative splicing, direct protein sequencing, methyltransferase, transferase,
5979	RET PROTO-ONCOGENE (MULTIPLE ENDOCRINE NEOPLASIA AND MEDULLARY THYROID CARCINOMA 1, HIRSCHSPRUNG DISEASE)	9606:Homo sapiens		biopolymer metabolism, biopolymer modification, cell adhesion, cell communication, cell surface receptor linked signal transduction, cell-cell adhesion, cellular macromolecule metabolism, cellular metabolism, cellular physiological process, cellular process, cellular protein metabolism, development, gut development, homophilic cell adhesion, macromolecule metabolism, metabolism, midgut developmen…	ATP binding, adenyl nucleotide binding, binding, cAMP-dependent protein kinase activity, cAMP-dependent protein kinase regulator activity, calcium ion binding, catalytic activity, cation binding, cyclic nucleotide-dependent protein kinase activity, enzyme regulator activity, ion binding, kinase activity, kinase regulator activity, metal ion binding, nucleotide binding, phosphotransferase activity…	C-ret, Proto-oncogene tyrosine-protein kinase receptor ret precursor, Proto-oncogene tyrosine-protein kinase receptor ret precursor (EC 2.7.1.112) (C-ret), RET protein, RET proto-oncogene tyrosine kinase receptor, RET proto-oncogene tyrosine kinase receptor (Fragment), RET tyrosine kinase receptor, RET tyrosine kinase receptor (Fragment), RET tyrosine kinase/cAMP protein kinase A subunit RI, RET …	IPR000595:Cyclic nucleotide-binding, IPR000719:Protein kinase, IPR001245:Tyrosine protein kinase, IPR002126:Cadherin, IPR002290:Serine/threonine protein kinase, IPR002373:cAMP-dependent protein kinase, IPR003117:cAMP-dependent protein kinase regulator, type II PKA R subunit, IPR008266:Tyrosine protein kinase, active site,		RET,	10q11.2,	active site:Proton acceptor, binding site:ATP, domain:Cadherin, domain:Protein kinase, glycosylation site:N-linked (GlcNAc...), nucleotide phosphate-binding region:ATP, signal peptide, site:Breakpoint for translocation to form RET-CCDC6; RET-GOLGA5; RET-TIF1 and RET-TRIM33 oncogenes, transmembrane region,		cAMP-dependent protein kinase complex, cell, integral to membrane, intracellular, intrinsic to membrane, membrane, protein complex,	SM00100:cNMP, SM00219:TyrKc, SM00394:RIIa,		C-CELL HYPERPLASIA, CANCER, CUTANEOUS LICHEN AMYLOIDOSIS., GERMLINE MUTATIONS, HIRSCHSPRUNG DISEASE, HIRSCHSPRUNG'S DISEASE, MEDULLARY SPONGE KIDNEY DISEASE, MULTIPLE ENDOCRINE NEOPLASIA, PAPILLARY THYROID CANCER, SPORADIC PHEOCHROMOCYTOMA,	SF000631:Tyrosine-protein kinase, receptor proto-oncogene RET type,	ATP, atp-binding, calcium, cgmp, cgmp-binding, chromosomal translocation, disease mutation, glycoprotein, hirschsprung disease, kinase, membrane, nucleotide-binding, phosphorylation, phosphotransferase, proto-oncogene, receptor, signal, transferase, transforming protein, transmembrane, transmembrane protein, tyrosine-protein kinase, tyrosine-specific protein kinase,
5518	PROTEIN PHOSPHATASE 2 (FORMERLY 2A), REGULATORY SUBUNIT A (PR 65), ALPHA ISOFORM	32630:Synthetic construct		DNA metabolism, DNA replication, DNA-dependent DNA replication, JAK-STAT cascade, MAPKKK cascade, RNA metabolism, RNA processing, RNA splicing, Wnt receptor signaling pathway, amine metabolism, amino acid and derivative metabolism, amino acid metabolism, apoptosis, biopolymer metabolism, biopolymer modification, biosynthesis, carboxylic acid metabolism, cell adhesion, cell communication, cell cyc…	antigen binding, binding, enzyme regulator activity, phosphatase regulator activity, protein binding, protein dimerization activity, protein heterodimerization activity, protein phosphatase regulator activity, protein phosphatase type 2A regulator activity,	phosphatase 2 regulatory subunit A alpha isoform, protein phosphatase 2 (formerly 2A), regulatory subunit A (PR 65), alpha isoform,		HSA04310:WNT SIGNALING PATHWAY, HSA04530:TIGHT JUNCTION, HSA04730:LONG-TERM DEPRESSION,	PPP2R1A,	19q13.33,			cell, cell fraction, cytoplasm, cytoskeleton, cytosol, intracellular, intracellular membrane-bound organelle, intracellular non-membrane-bound organelle, intracellular organelle, membrane, membrane-bound organelle, microtubule cytoskeleton, mitochondrion, non-membrane-bound organelle, nucleus, organelle, protein complex, protein phosphatase type 2A complex, protein serine/threonine phosphatase co…
5537	PROTEIN PHOSPHATASE 6, CATALYTIC SUBUNIT	9606:Homo sapiens		G1/S transition of mitotic cell cycle, biopolymer metabolism, biopolymer modification, cell cycle, cellular macromolecule metabolism, cellular metabolism, cellular physiological process, cellular process, cellular protein metabolism, dephosphorylation, interphase, interphase of mitotic cell cycle, macromolecule metabolism, metabolism, mitotic cell cycle, phosphate metabolism, phosphorus metabolis…	CTD phosphatase activity, binding, calcium-dependent protein serine/threonine phosphatase activity, catalytic activity, cation binding, hydrolase activity, hydrolase activity, acting on ester bonds, ion binding, iron ion binding, magnesium-dependent protein serine/threonine phosphatase activity, manganese ion binding, metal ion binding, myosin phosphatase activity, phosphoprotein phosphatase acti…	PP6, Serine/threonine protein phosphatase, Serine/threonine protein phosphatase (EC 3.1.3.16), Serine/threonine protein phosphatase 6 (EC 3.1.3.16) (PP6), Serine/threonine-protein phosphatase 6, protein phosphatase 6, catalytic subunit, serine/threonine protein phosphatase catalytic subunit,	IPR004843:Metallophosphoesterase, IPR006186:Serine/threonine-specific protein phosphatase and bis(5-nucleosyl)-tetraphosphatase,		PPP6C,	9, 9q33.3,	active site:Proton donor, metal ion-binding site:Iron, metal ion-binding site:Manganese,			SM00156:PP2Ac,			SF000908:serine/threonine-protein phosphatase,	hydrolase, iron, manganese, metal-binding, protein phosphatase,
89796	HYPOTHETICAL PROTEIN MGC14961	9606:Homo sapiens		DNA alkylation, DNA metabolism, DNA methylation, DNA modification, biopolymer metabolism, biopolymer methylation, biopolymer modification, cellular metabolism, cellular physiological process, cellular process, development, establishment of localization, localization, macromolecule metabolism, metabolism, nucleobase, nucleoside, nucleotide and nucleic acid metabolism, physiological process, primar…	ATP binding, DNA binding, adenyl nucleotide binding, binding, catalytic activity, hydrolase activity, hydrolase activity, acting on acid anhydrides, hydrolase activity, acting on acid anhydrides, in phosphorus-containing anhydrides, nucleic acid binding, nucleoside-triphosphatase activity, nucleotide binding, purine nucleotide binding, pyrophosphatase activity,	CDNA FLJ12560 fis, clone NT2RM4000796, CDNA FLJ12569 fis, clone NT2RM4000887., CDNA FLJ14203 fis, clone NT2RP3003121, Hypothetical protein DKFZp434O2321, Hypothetical protein DKFZp434O2321 (Fragment), Hypothetical protein FLJ12560, Hypothetical protein FLJ12569, Hypothetical protein FLJ14203, KIAA1151 protein, KIAA1151 protein (Fragment), KIAA1213 protein, KIAA1213 protein (Fragment), NAV1 protei…	IPR001525:C-5 cytosine-specific DNA methylase, IPR003593:AAA ATPase, IPR008162:Inorganic pyrophosphatase,		NAV1,	1q32.3,				SM00382:AAA,				atp-binding, nucleotide-binding, transport,
5744	PARATHYROID HORMONE-LIKE HORMONE	9606:Homo sapiens		cAMP metabolism, cell communication, cell proliferation, cell-cell signaling, cellular metabolism, cellular physiological process, cellular process, cyclic nucleotide metabolism, development, ectoderm development, epidermis development, interaction between organisms, lactation, metabolism, negative regulation of biological process, negative regulation of cell proliferation, negative regulation of…	binding, calcium ion binding, cation binding, hormone activity, ion binding, metal ion binding, protein binding, receptor binding, signal transducer activity,	PTH-rP, PTHLH protein, PTHLH protein (Fragment), PTHrP, Parathyroid hormone-related protein precursor, Parathyroid hormone-related protein precursor (PTH-rP) (PTHrP) [Contains: PTHrP[1-36]; PTHrP[38-94]; Osteostatin (PTHrP[107-139])], hormone-like protein, hormone-like related preprotein (34 AA) (1792 is 2nd base in codon), parathyroid hormone-like hormone, parathyroid hormone-related protein pre…	IPR001415:Parathyroid hormone, IPR003626:Parathyroid hormone-related protein,		PTHLH,	12p12.1-p11.2,	helix, peptide:Osteostatin, peptide:PTHrP[1-36], peptide:PTHrP[38-94], signal peptide, splice variant,		cell, cytoplasm, extracellular region, extracellular space, intracellular, intracellular membrane-bound organelle, intracellular organelle, membrane-bound organelle, nucleus, organelle,	SM00087:PTH,			SF001833:parathyroid hormone-related protein,	3d-structure, alternative splicing, calcium, cleavage on pair of basic residues, direct protein sequencing, hormone, humoral hypercalcemia, nuclear protein, signal,
1975	EUKARYOTIC TRANSLATION INITIATION FACTOR 4B	9606:Homo sapiens		biosynthesis, cellular biosynthesis, cellular macromolecule metabolism, cellular metabolism, cellular physiological process, cellular process, cellular protein metabolism, macromolecule biosynthesis, macromolecule metabolism, metabolism, physiological process, primary metabolism, protein biosynthesis, protein metabolism, regulation of biological process, regulation of biosynthesis, regulation of …	RNA binding, binding, nucleic acid binding, nucleotide binding, translation factor activity, nucleic acid binding, translation initiation factor activity, translation regulator activity,	EIF4B protein, EIF4B protein (Fragment), Eukaryotic initiation factor 4B, Eukaryotic initiation factor 4B (Eukaryotic translation initiation factor 4B), Eukaryotic translation initiation factor 4B (eIF-4B), Eukaryotic translation initiation factor 4B variant, Eukaryotic translation initiation factor 4B variant (Fragment), Hypothetical protein DKFZp686O21248, eIF-4B, eukaryotic translation initiat…	IPR000504:RNA-binding region RNP-1 (RNA recognition motif), IPR012677:Nucleotide-binding, alpha-beta plait,		EIF4B,	12q13.13,	domain:RRM,	h_mTORPathway:mTOR Signaling Pathway,	cell, cytoplasm, eukaryotic translation initiation factor 4F complex, intracellular, protein complex,	SM00360:RRM,			SF003576:human translation initiation factor eIF-4B,	3d-structure, RNA binding, blocked amino end, direct protein sequencing, initiation factor, phosphorylation, protein biosynthesis, rna-binding,
112398	HYPOTHETICAL PROTEIN DKFZP434E026	9606:Homo sapiens		biopolymer catabolism, biopolymer metabolism, catabolism, cell communication, cell growth, cell homeostasis, cell organization and biogenesis, cell redox homeostasis, cellular morphogenesis, cellular physiological process, cellular process, development, estrogen receptor signaling pathway, growth, homeostasis, intracellular receptor-mediated signaling pathway, intracellular signaling cascade, mac…	L-ascorbic acid binding, binding, catalytic activity, cation binding, dioxygenase activity, ferrous iron binding, ion binding, iron ion binding, metal ion binding, oxidoreductase activity, oxygen binding, transition metal ion binding, vitamin binding,	EGL nine (C.elegans) homolog 2 isoform 3, Egl nine homolog 2, Egl nine homolog 2 (EC 1.14.11.-) (Hypoxia-inducible factor prolyl hydroxylase 1) (HIF-prolyl hydroxylase 1) (HIF-PH1) (HPH-3) (Prolyl hydroxylase domain-containing protein 1) (PHD1) (Estrogen-induced tag 6), Estrogen-induced tag 6, HIF-PH1, HIF-prolyl hydroxylase 1, HPH-3, Hypoxia-inducible factor prolyl hydroxylase 1, PHD1, Prolyl hy…	IPR005123:2OG-Fe(II) oxygenase, IPR006620:Prolyl 4-hydroxylase, alpha subunit,		EGLN2,	19q13.2,	domain:PKHD, metal ion-binding site:Iron, mutagenesis site,		cell, intracellular, intracellular membrane-bound organelle, intracellular organelle, membrane-bound organelle, nucleus, organelle,	SM00702:P4Hc,				dioxygenase, iron, metal-binding, nuclear protein, oxidoreductase, vitamin c,
2041	EPH RECEPTOR A1	9606:Homo sapiens		biopolymer metabolism, biopolymer modification, cell communication, cell surface receptor linked signal transduction, cellular macromolecule metabolism, cellular metabolism, cellular physiological process, cellular process, cellular protein metabolism, enzyme linked receptor protein signaling pathway, macromolecule metabolism, metabolism, phosphate metabolism, phosphorus metabolism, phosphorylati…	ATP binding, adenyl nucleotide binding, binding, catalytic activity, ephrin receptor activity, kinase activity, nucleotide binding, phosphotransferase activity, alcohol group as acceptor, protein kinase activity, protein-tyrosine kinase activity, purine nucleotide binding, receptor activity, signal transducer activity, transferase activity, transferase activity, transferring phosphorus-containing…	EPH receptor A1, Ephrin type-A receptor 1 precursor, Ephrin type-A receptor 1 precursor (EC 2.7.1.112) (Tyrosine-protein kinase receptor EPH), Tyrosine-protein kinase receptor EPH, Unknown, ephrin receptor EphA1, kinase receptor precursor (put.); putative, tyrosine kinase, tyrosine kinase eph,	IPR000719:Protein kinase, IPR001090:Ephrin receptor, ligand binding, IPR001245:Tyrosine protein kinase, IPR001426:Receptor tyrosine kinase, class V, IPR001660:Sterile alpha motif SAM, IPR002290:Serine/threonine protein kinase, IPR003961:Fibronectin, type III, IPR006209:EGF-like, IPR008266:Tyrosine protein kinase, active site, IPR013032:EGF-like region,	HSA04360:AXON GUIDANCE,	EPHA1,	7q34,	binding site:ATP, domain:Fibronectin type-III 1, domain:Fibronectin type-III 2, domain:Protein kinase, domain:SAM, glycosylation site:N-linked (GlcNAc...), nucleotide phosphate-binding region:ATP, signal peptide, transmembrane region,		cell, integral to membrane, integral to plasma membrane, intrinsic to membrane, intrinsic to plasma membrane, membrane, plasma membrane,	SM00060:FN3, SM00219:TyrKc, SM00454:SAM, SM00615:EPH_lbd,				atp-binding, glycoprotein, kinase, membrane, nucleotide-binding, phosphorylation, receptor, signal, transferase, transmembrane, tyrosine-protein kinase,
2138	EYES ABSENT HOMOLOG 1 (DROSOPHILA)	9606:Homo sapiens		cellular metabolism, cellular physiological process, cellular process, development, metabolism, morphogenesis, neurophysiological process, nucleobase, nucleoside, nucleotide and nucleic acid metabolism, organismal physiological process, physiological process, primary metabolism, regulation of biological process, regulation of cellular metabolism, regulation of cellular physiological process, regu…	binding, catalytic activity, hydrolase activity, hydrolase activity, acting on ester bonds, ion binding, magnesium ion binding, metal ion binding, phosphoprotein phosphatase activity, phosphoric ester hydrolase activity, phosphoric monoester hydrolase activity, prenylated protein tyrosine phosphatase activity, protein tyrosine phosphatase activity,	EYA1D, Eyes absent homolog 1, Eyes absent homolog 1 (EC 3.1.3.48), Eyes absent homolog 1 (Fragment), eyes absent 1 isoform a, eyes absent 1 isoform c, eyes absent homolog 1 (Drosophila),	IPR005834:Haloacid dehalogenase-like hydrolase, IPR006545:EYA,		EYA1,	8q13.3,	sequence variant, splice variant,		cell, intracellular, intracellular membrane-bound organelle, intracellular organelle, membrane-bound organelle, nucleus, organelle,					Polymorphism, activator, alternative splicing, deafness, developmental protein, disease mutation, hydrolase, magnesium, multigene family, nuclear protein, protein phosphatase, transcription, transcription regulation,
5576	PROTEIN KINASE, CAMP-DEPENDENT, REGULATORY, TYPE II, ALPHA	9606:Homo sapiens		biopolymer metabolism, biopolymer modification, cell communication, cellular macromolecule metabolism, cellular metabolism, cellular physiological process, cellular process, cellular protein metabolism, intracellular signaling cascade, macromolecule metabolism, metabolism, phosphate metabolism, phosphorus metabolism, phosphorylation, physiological process, primary metabolism, protein amino acid p…	AMP binding, adenyl nucleotide binding, binding, cAMP binding, cAMP-dependent protein kinase activity, cAMP-dependent protein kinase regulator activity, catalytic activity, cyclic nucleotide binding, cyclic nucleotide-dependent protein kinase activity, enzyme regulator activity, kinase activity, kinase regulator activity, nucleotide binding, phosphotransferase activity, alcohol group as acceptor,…	PRKAR2A protein, PRKAR2A protein (Protein kinase, cAMP-dependent, regulatory, type II, alpha), cAMP-dependent protein kinase type II-alpha regulatory subunit, protein kinase, protein kinase (EC 2.7.1.37), cAMP-dependent, type II-alpha regulatory chain, protein kinase, cAMP-dependent, regulatory, type II, alpha,	IPR000595:Cyclic nucleotide-binding, IPR002373:cAMP-dependent protein kinase, IPR003117:cAMP-dependent protein kinase regulator, type II PKA R subunit, IPR012198:cAMP-dependent protein kinase regulatory subunit,	HSA04210:APOPTOSIS, HSA04910:INSULIN SIGNALING PATHWAY,	PRKAR2A,	3p21.3-p21.2,	binding site:cAMP 1, binding site:cAMP 2, nucleotide phosphate-binding region:cAMP 1, nucleotide phosphate-binding region:cAMP 2,	h_akap13Pathway:Rho-Selective Guanine Exchange Factor AKAP13 Mediates Stress Fiber Formation, h_akap95Pathway:AKAP95 role in mitosis and chromosome dynamics, h_akapCentrosomePathway:Protein Kinase A at the Centrosome,	cAMP-dependent protein kinase complex, cell, cell fraction, cytoplasm, intracellular, membrane, membrane fraction, plasma membrane, protein complex,	SM00100:cNMP, SM00394:RIIa,			SF000548:cAMP-dependent protein kinase, regulatory subunit,	acetylated amino end, acetylation, autophosphorylation, cAMP binding, camp, camp-binding, duplication, heterotetramer, homodimer, kinase, multigene family, nucleotide-binding, phosphoprotein, phosphorylation, phosphotransferase,
6446	SERUM/GLUCOCORTICOID REGULATED KINASE	9606:Homo sapiens		apoptosis, biopolymer metabolism, biopolymer modification, cation transport, cell death, cellular macromolecule metabolism, cellular metabolism, cellular physiological process, cellular process, cellular protein metabolism, death, establishment of localization, ion transport, localization, macromolecule metabolism, metabolism, metal ion transport, monovalent inorganic cation transport, phosphate …	ATP binding, adenyl nucleotide binding, binding, cAMP-dependent protein kinase activity, catalytic activity, cyclic nucleotide-dependent protein kinase activity, kinase activity, nucleotide binding, phosphotransferase activity, alcohol group as acceptor, protein kinase CK2 activity, protein kinase activity, protein serine/threonine kinase activity, purine nucleotide binding, transferase activity,…	Hypothetical protein DKFZp686M0890, Hypothetical protein DKFZp686M0890 (Fragment), OTTHUMP00000017247, OTTHUMP00000017249, Serine/threonine-protein kinase Sgk1, Serine/threonine-protein kinase Sgk1 (EC 2.7.1.37) (Serum/glucocorticoid-regulated kinase 1), Serum and glucocorticoid regulated kinase, Serum and glucocorticoid regulated kinase (Fragment), Serum/glucocorticoid-regulated kinase 1, serum/…	IPR000719:Protein kinase, IPR000961:Protein kinase, C-terminal, IPR001245:Tyrosine protein kinase, IPR002290:Serine/threonine protein kinase, IPR008271:Serine/threonine protein kinase, active site,		SGK,	6q23,	active site:Proton acceptor, binding site:ATP, domain:Protein kinase, mutagenesis site, nucleotide phosphate-binding region:ATP,		cell, intracellular, intracellular membrane-bound organelle, intracellular organelle, membrane-bound organelle, nucleus, organelle,	SM00133:S_TK_X, SM00220:S_TKc,				apoptosis, atp-binding, kinase, nuclear protein, nucleotide-binding, phosphorylation, serine/threonine-protein kinase, transferase, ubl conjugation,
6515	SOLUTE CARRIER FAMILY 2 (FACILITATED GLUCOSE TRANSPORTER), MEMBER 3	9606:Homo sapiens	105.Signaling_glucose_uptake,	carbohydrate metabolism, carbohydrate transport, cellular physiological process, cellular process, establishment of localization, glucose transport, hexose transport, localization, macromolecule metabolism, metabolism, monosaccharide transport, physiological process, primary metabolism, transport,	carbohydrate transporter activity, carrier activity, electrochemical potential-driven transporter activity, glucose transporter activity, hexose transporter activity, monosaccharide transporter activity, porter activity, sugar porter activity, sugar transporter activity, transporter activity,	Glucose transporter type 3, brain, Solute carrier family 2 (Facilitated glucose transporter), member 3 variant, Solute carrier family 2 (Facilitated glucose transporter), member 3 variant (Fragment), Solute carrier family 2, facilitated glucose transporter member 3, Solute carrier family 2, facilitated glucose transporter member 3 (Glucose transporter type 3, brain), glucose transporter-like prot…	IPR000803:Facilitated glucose transporter, IPR002945:Glucose transporter GLUT3, type 3, IPR003663:Sugar transporter, IPR005828:General substrate transporter, IPR005829:Sugar transporter superfamily, IPR007114:Major facilitator superfamily,		SLC2A3,	12p13.3,	glycosylation site:N-linked (GlcNAc...), transmembrane region,	h_vitCBPathway:Vitamin C in the Brain,	cell, cell fraction, integral to membrane, intrinsic to membrane, membrane, membrane fraction,				SF005322:glucose transport protein,	glycoprotein, membrane, multigene family, muscle, skeletal muscle, sugar transport, transmembrane, transmembrane protein, transport,
5595	MITOGEN-ACTIVATED PROTEIN KINASE 3	9606:Homo sapiens	100.MAPK_signaling_cascades, 54.T-cell_anergy,	biopolymer metabolism, biopolymer modification, cell communication, cell cycle, cellular macromolecule metabolism, cellular metabolism, cellular physiological process, cellular process, cellular protein metabolism, macromolecule metabolism, metabolism, phosphate metabolism, phosphorus metabolism, phosphorylation, physiological process, primary metabolism, protein amino acid phosphorylation, prote…	ATP binding, MAP kinase activity, adenyl nucleotide binding, binding, cAMP-dependent protein kinase activity, catalytic activity, cyclic nucleotide-dependent protein kinase activity, kinase activity, nucleotide binding, phosphotransferase activity, alcohol group as acceptor, protein binding, protein kinase CK2 activity, protein kinase activity, protein serine/threonine kinase activity, purine nuc…	1, ERK-1, ERT2, Extracellular signal-regulated kinase 1, Extracellular signal-related kinase 1b, Extracellular signal-related kinase 1c, Hypothetical protein, Hypothetical protein (Fragment), Hypothetical protein DKFZp686O0215, Hypothetical protein DKFZp686O0215 (Fragment), Insulin-stimulated MAP2 kinase, MAP kinase 1, MAP kinase 3 (EC 2.7.1.-), MAP kinase 3 (EC 2.7.1.-) ALT_NAMES:extracellular s…	IPR000719:Protein kinase, IPR001245:Tyrosine protein kinase, IPR002290:Serine/threonine protein kinase, IPR003527:MAP kinase, IPR008271:Serine/threonine protein kinase, active site, IPR008349:ERK1/2 MAP kinase, IPR008351:JNK MAP kinase,	HSA04010:MAPK SIGNALING PATHWAY, HSA04320:DORSO-VENTRAL AXIS FORMATION, HSA04350:TGF-BETA SIGNALING PATHWAY, HSA04360:AXON GUIDANCE, HSA04510:FOCAL ADHESION, HSA04520:ADHERENS JUNCTION, HSA04540:GAP JUNCTION, HSA04650:NATURAL KILLER CELL MEDIATED CYTOTOXICITY, HSA04664:FC EPSILON RI SIGNALING PATHWAY, HSA04720:LONG-TERM POTENTIATION, HSA04730:LONG-TERM DEPRESSION, HSA04810:REGULATION OF ACTIN CYT…	MAPK3,	16p12-p11.2,	active site:Proton acceptor, binding site:ATP, domain:Protein kinase, nucleotide phosphate-binding region:ATP,	h_At1rPathway:Angiotensin II mediated activation of JNK Pathway via Pyk2 dependent signaling, h_CCR3Pathway:CCR3 signaling in Eosinophils, h_RacCycDPathway:Influence of Ras and Rho proteins on G1 to S Transition, h_TPOPathway:TPO Signaling Pathway, h_agrPathway:Agrin in Postsynaptic Differentiation, h_bArrestin-srcPathway:Roles of ?-arrestin-dependent Recruitment of Src Kinases in GPCR Signaling,…	cellular component unknown,	SM00220:S_TKc,			SF000564:kinase-related transforming protein,	ATP, atp-binding, cell cycle, kinase, monomer, nucleotide-binding, phosphoprotein, phosphorylation, phosphotransferase, serine/threonine-protein kinase, serine/threonine-specific protein kinase, signal transduction, transferase,
5306	PHOSPHATIDYLINOSITOL TRANSFER PROTEIN, ALPHA	9606:Homo sapiens		cellular physiological process, cellular process, establishment of localization, lipid metabolism, lipid transport, localization, metabolism, neurophysiological process, organismal physiological process, phospholipid transport, physiological process, primary metabolism, response to stimulus, sensory perception, sensory perception of light stimulus, transport, visual perception,	binding, lipid binding, lipid transporter activity, phosphatidylcholine transporter activity, phosphatidylinositol transporter activity, phospholipid binding, phospholipid transporter activity, transporter activity,	PI-TP-alpha, PITPNA protein, PITPNA protein (Fragment), Phosphatidylinositol transfer protein alpha isoform, Phosphatidylinositol transfer protein alpha isoform (PtdIns transfer protein alpha) (PtdInsTP) (PI-TP-alpha), PtdIns transfer protein alpha, PtdInsTP, phosphatidylinositol transfer protein alpha, phosphatidylinositol transfer protein, alpha, transfer protein,	IPR001666:Phosphatidylinositol transfer protein,		PITPNA,	17p13.3,			cell, intracellular,				SF015478:Dichelobacter nodosus outer membrane protein 1A,	3d-structure, lipid-binding, phospholipid binding, phospholipid transport, transport,
5494	PROTEIN PHOSPHATASE 1A (FORMERLY 2C), MAGNESIUM-DEPENDENT, ALPHA ISOFORM	9606:Homo sapiens		I-kappaB kinase/NF-kappaB cascade, biopolymer metabolism, biopolymer modification, cell communication, cellular macromolecule metabolism, cellular metabolism, cellular physiological process, cellular process, cellular protein metabolism, dephosphorylation, intracellular signaling cascade, macromolecule metabolism, metabolism, phosphate metabolism, phosphorus metabolism, physiological process, pos…	CTD phosphatase activity, binding, calcium-dependent protein serine/threonine phosphatase activity, catalytic activity, cation binding, hydrolase activity, hydrolase activity, acting on ester bonds, ion binding, magnesium ion binding, magnesium-dependent protein serine/threonine phosphatase activity, manganese ion binding, metal ion binding, myosin phosphatase activity, phosphoprotein phosphatase…	IA, PP2C-alpha, Protein phosphatase 1A, Protein phosphatase 1A (Fragment), Protein phosphatase 2C alpha isoform (EC 3.1.3.16) (PP2C-alpha) (IA) (Protein phosphatase 1A), Protein phosphatase 2C isoform alpha, Protein phosphatase 2C isoform alpha (EC 3.1.3.16) (PP2C-alpha) (IA) (Protein phosphatase 1A), phosphoprotein phosphatase (EC 3.1.3.16) 1A-alpha ALT_NAMES:magnesium-dependent protein phosphat…	IPR000222:Protein phosphatase 2C, IPR001932:Protein phosphatase 2C-like, IPR012911:Protein serine/threonine phosphatase 2C, C-terminal,	HSA04010:MAPK SIGNALING PATHWAY,	PPM1A,	14q23.1,	helix, metal ion-binding site:Manganese 1, metal ion-binding site:Manganese 1 (via carbonyl oxygen), metal ion-binding site:Manganese 2, splice variant,		protein complex, protein serine/threonine phosphatase complex, unlocalized protein complex,	SM00332:PP2Cc,			SF018231:human phosphoprotein phosphatase 1A,	3d-structure, alternative splicing, hydrolase, magnesium, manganese, metal-binding, multigene family, phosphoric monoester hydrolase, protein phosphatase, serine/threonine-specific phosphatase,
5048	PLATELET-ACTIVATING FACTOR ACETYLHYDROLASE, ISOFORM IB, ALPHA SUBUNIT 45KDA	9606:Homo sapiens		M phase, M phase of mitotic cell cycle, cell communication, cell cycle, cell differentiation, cell division, cell motility, cell organization and biogenesis, cellular localization, cellular physiological process, cellular process, cytoskeleton organization and biogenesis, development, establishment of cellular localization, establishment of localization, establishment of mitotic spindle localizat…	binding, dynein binding, protein binding,	LIS-1, Lissencephaly-1 protein, PAF acetylhydrolase 45 kDa subunit, PAF-AH 45 kDa subunit, PAF-AH alpha, PAFAH alpha, Platelet-activating factor acetylhydrolase IB alpha subunit, Platelet-activating factor acetylhydrolase IB alpha subunit (PAF acetylhydrolase 45 kDa subunit) (PAF-AH 45 kDa subunit) (PAF-AH alpha) (PAFAH alpha) (Lissencephaly-1 protein) (LIS-1), lissencephaly protein, platelet-act…	IPR001680:WD-40 repeat, IPR006594:Lissencephaly type-1-like homology motif,	HSA00564:GLYCEROPHOSPHOLIPID METABOLISM,	PAFAH1B1,	17p13.3,	domain:LisH, repeat:WD 1, repeat:WD 2, repeat:WD 3, repeat:WD 4, repeat:WD 5, repeat:WD 6, repeat:WD 7,		aster, astral microtubule, cell, cell cortex, chromosome, chromosome, pericentric region, cytoplasm, cytoskeleton, endomembrane system, envelope, intracellular, intracellular membrane-bound organelle, intracellular non-membrane-bound organelle, intracellular organelle, kinetochore, membrane, membrane-bound organelle, microtubule, microtubule associated complex, microtubule cytoskeleton, non-membr…	SM00320:WD40, SM00667:LisH,				3d-structure, cell cycle, cell division, coiled coil, cytoskeleton, developmental protein, differentiation, disease mutation, lissencephaly, microtubule, mitosis, neurogenesis, wd repeat,
2101	ESTROGEN-RELATED RECEPTOR ALPHA	9606:Homo sapiens		cellular metabolism, cellular physiological process, cellular process, metabolism, nucleobase, nucleoside, nucleotide and nucleic acid metabolism, physiological process, primary metabolism, regulation of biological process, regulation of cellular metabolism, regulation of cellular physiological process, regulation of cellular process, regulation of metabolism, regulation of nucleobase, nucleoside…	DNA binding, binding, cation binding, ion binding, ligand-dependent nuclear receptor activity, metal ion binding, nucleic acid binding, receptor activity, sequence-specific DNA binding, signal transducer activity, steroid binding, steroid hormone receptor activity, transcription factor activity, transcription regulator activity, transition metal ion binding, zinc ion binding,	ERR-alpha, ESRRA protein, ESRRA protein (Estrogen-related receptor alpha), ESRRA protein (Fragment), Estrogen receptor-like 1, Estrogen-related receptor, alpha, Hypothetical protein, Hypothetical protein (Fragment), Similar to estrogen-related receptor alpha, Similar to estrogen-related receptor alpha (Fragment), Steroid hormone receptor ERR1, Steroid hormone receptor ERR1 (Estrogen-related recep…	IPR000003:Retinoid X receptor, IPR000536:Nuclear hormone receptor, ligand-binding, IPR001628:Nuclear hormone receptor, DNA-binding, IPR001723:Steroid hormone receptor,		ESRRA,	11q13,	DNA-binding region:Nuclear receptor, zinc finger region:NR C4-type,	h_pgc1aPathway:Regulation of PGC-1a,	cell, intracellular, intracellular membrane-bound organelle, intracellular organelle, membrane-bound organelle, nucleus, organelle,	SM00399:ZnF_C4, SM00430:HOLI,				3d-structure, DNA binding, direct protein sequencing, dna-binding, metal-binding, nuclear protein, nucleus, phosphorylation, receptor, steroid hormone receptor, transcription, transcription regulation, zinc, zinc finger, zinc-finger,
5518	PROTEIN PHOSPHATASE 2 (FORMERLY 2A), REGULATORY SUBUNIT A (PR 65), ALPHA ISOFORM	9606:Homo sapiens		DNA metabolism, DNA replication, DNA-dependent DNA replication, JAK-STAT cascade, MAPKKK cascade, RNA metabolism, RNA processing, RNA splicing, Wnt receptor signaling pathway, amine metabolism, amino acid and derivative metabolism, amino acid metabolism, apoptosis, biopolymer metabolism, biopolymer modification, biosynthesis, carboxylic acid metabolism, cell adhesion, cell communication, cell cyc…	antigen binding, binding, enzyme regulator activity, phosphatase regulator activity, protein binding, protein dimerization activity, protein heterodimerization activity, protein phosphatase regulator activity, protein phosphatase type 2A regulator activity,	Alpha isoform of regulatory subunit A, protein phosphatase 2, CDNA FLJ34068 fis, clone FCBBF3001918, highly similar to SERINE/THREONINE PROTEIN PHOSPHATASE 2A, 65 kDa REGULATORY SUBUNIT A, ALPHA ISOFORM, Hypothetical protein FLJ34068, Medium tumor antigen-associated 61 kDa protein, PP2A, subunit A, PR65-alpha isoform, PP2A, subunit A, R1-alpha isoform, PPP2R1A protein, PPP2R1A protein (Fragment),…	IPR000357:HEAT, IPR011989:Armadillo-like helical,	HSA04310:WNT SIGNALING PATHWAY, HSA04530:TIGHT JUNCTION, HSA04730:LONG-TERM DEPRESSION,	PPP2R1A,	19q13.33,	helix, repeat:HEAT 1, repeat:HEAT 10, repeat:HEAT 11, repeat:HEAT 12, repeat:HEAT 13, repeat:HEAT 14, repeat:HEAT 15, repeat:HEAT 2, repeat:HEAT 3, repeat:HEAT 4, repeat:HEAT 5, repeat:HEAT 6, repeat:HEAT 7, repeat:HEAT 8, repeat:HEAT 9,		cell, cell fraction, cytoplasm, cytoskeleton, cytosol, intracellular, intracellular membrane-bound organelle, intracellular non-membrane-bound organelle, intracellular organelle, membrane, membrane-bound organelle, microtubule cytoskeleton, mitochondrion, non-membrane-bound organelle, nucleus, organelle, protein complex, protein phosphatase type 2A complex, protein serine/threonine phosphatase co…				SF005602:phosphoprotein phosphatase 65K regulatory chain,	3d-structure, acetylation, direct protein sequencing, hydrolase, multigene family, protein phosphatase,
9097	UBIQUITIN SPECIFIC PEPTIDASE 14 (TRNA-GUANINE TRANSGLYCOSYLASE)	9606:Homo sapiens		RNA metabolism, RNA modification, biopolymer catabolism, biopolymer metabolism, biopolymer modification, catabolism, cellular catabolism, cellular macromolecule catabolism, cellular macromolecule metabolism, cellular metabolism, cellular physiological process, cellular process, cellular protein catabolism, cellular protein metabolism, macromolecule catabolism, macromolecule metabolism, metabolism…	RNA guanylyltransferase activity, catalytic activity, cysteine-type endopeptidase activity, cysteine-type peptidase activity, endopeptidase activity, hydrolase activity, hydrolase activity, acting on ester bonds, nucleotidyltransferase activity, peptidase activity, queuine tRNA-ribosyltransferase activity, tRNA guanylyltransferase activity, thiolester hydrolase activity, transferase activity, tra…	Deubiquitinating enzyme 14, TRNA-guanine transglycosylase, Ubiquitin carboxyl-terminal hydrolase 14, Ubiquitin carboxyl-terminal hydrolase 14 (EC 3.1.2.15) (Ubiquitin thiolesterase 14) (Ubiquitin-specific processing protease 14) (Deubiquitinating enzyme 14), Ubiquitin specific protease 14, Ubiquitin specific protease 14 (TRNA-guanine transglycosylase), Ubiquitin thiolesterase 14, Ubiquitin-specif…	IPR000626:Ubiquitin, IPR001394:Peptidase C19, ubiquitin carboxyl-terminal hydrolase 2,		USP14,	18p11.32,	domain:Ubiquitin-like,			SM00213:UBQ,			SF016322:Ubiquitin carboxyl-terminal hydrolase,	3D-structure, glycosyltransferase, hydrolase, multigene family, pentosyltransferase, protease, tRNA modification, thiol protease, ubl conjugation pathway,
8673	VESICLE-ASSOCIATED MEMBRANE PROTEIN 8 (ENDOBREVIN)	9606:Homo sapiens		cellular physiological process, cellular process, establishment of localization, exocytosis, localization, macromolecule metabolism, metabolism, physiological process, primary metabolism, protein complex assembly, protein metabolism, secretion, secretory pathway, transport, vesicle docking, vesicle docking during exocytosis, vesicle-mediated transport,		EDB, Endobrevin, Hypothetical protein VAMP8, Unknown, VAMP-8, Vesicle-associated membrane protein 8, Vesicle-associated membrane protein 8 (VAMP-8) (Endobrevin) (EDB), vesicle-associated membrane protein 8 (endobrevin),	IPR001388:Synaptobrevin,	HSA04130:SNARE INTERACTIONS IN VESICULAR TRANSPORT,	VAMP8,	2p12-p11.2,	domain:v-SNARE coiled-coil homology, site:STX8 binding, transmembrane region,		cell, cell fraction, clathrin-coated vesicle, coated vesicle, cytoplasm, cytoplasmic membrane-bound vesicle, cytoplasmic vesicle, early endosome, endosome, integral to membrane, intracellular, intracellular membrane-bound organelle, intracellular organelle, intrinsic to membrane, membrane, membrane fraction, membrane-bound organelle, membrane-bound vesicle, organelle, synaptic vesicle, vesicle,					coiled coil, direct protein sequencing, membrane, multigene family, transmembrane,
7832	BTG FAMILY, MEMBER 2	9606:Homo sapiens		DNA metabolism, DNA repair, biopolymer metabolism, cell proliferation, cellular metabolism, cellular physiological process, cellular process, macromolecule metabolism, metabolism, negative regulation of biological process, negative regulation of cell proliferation, negative regulation of cellular physiological process, negative regulation of cellular process, negative regulation of physiological …	DNA binding, binding, nucleic acid binding, transcription factor activity, transcription regulator activity,	B-cell translocation gene 2, BTG family, member 2, BTG2 protein, BTG2 protein (NGF-inducible anti-proliferative protein PC3), NGF-inducible anti-proliferative protein PC3,	IPR002087:Anti-proliferative protein,		BTG2,	1q32,		h_btg2Pathway:BTG family proteins and cell cycle regulation,		SM00099:btg1,			SF015722:Not Yet Assigned,	transcription, transcription regulation,
[truncated: 240 more rows]

## Sheet: Gene List
ENTREZ_GENE_ID	Corr. Of two Series of Dev.
51	0.845201
160	0.101163
287	0.499512
351	0.84718
396	0.832753
402	0.511236
491	0.887282
575	0.921438
[truncated: 118 more rows]
