# Supplementary material for: Tissue and Process Specific microRNA–mRNA Co-Expression in Mammalian Development and Malignancy
Source: PLoS One. 2009 May 5;4(5):e5436. doi: 10.1371/journal.pone.0005436 (PMC2673043; doi:10.1371/journal.pone.0005436)
Supplement: Table S18 — Holm correction for non-coherent Go terms in developing cerebellum (including results from three predictions: TargetScanS, PITA and picTar). (0.03 MB XLS) [file pone.0005436.s019.xls]

## Sheet: TargetScanS
Supple. Table 18: (a) Holm Correction for noncoherent GO terms in developing cerebellum (TargetScanS prediction)
Terms	#of genes (seriA)	p (seriA)	off set value of logFC from control sets (seriA)	#of genes (seriB)	p (seriB)	off set value of logFC from control sets (seriB)
'transmission of nerve impulse'	5	0.000214049	0.279439	5	0.000173241	0.280421
'synaptic transmission'	5	0.000214049	0.279439	5	0.000173241	0.280421
'cell communication'	22	4.11479e-05	0.0841494	27	1.71736e-05	0.0732779
'nucleus'	62	0.000164409	0.0323116	71	3.23908e-06	0.0437847
'transport'	17	4.12755e-06	0.124457	16	2.09666e-06	0.131672
'cell-cell signaling'	5	0.000214049	0.279439	7	5.41294e-05	0.19038
'protein'	49	0.000149808	0.0366765	60	0.000100647	0.0326618
'localization'	19	2.09804e-05	0.108697	28	2.34404e-06	0.0705127
'transporter activity'	9	0.000335802	0.110211	16	8.00451e-05	0.120687
'establishment of localization'	19	2.09804e-05	0.108697	28	2.34404e-06	0.0705127
'protein binding'	38	0.000282952	0.0486613	48	5.04107e-05	0.0529191
'cellular physiological process'	112	0.000204455	0.0302303	117	7.66965e-06	0.0405891
'physiological process'	85	0.000311585	0.0463726	70	2.59304e-06	0.044444
'glycoprotein'	8	0.000225309	0.159202	8	0.00022552	0.184623
'cellular process'	42	8.48903e-05	0.0539886	128	7.98559e-07	0.0429924

## Sheet: PITA
Supple. Table 18: (b) Holm Correction for noncoherent GO terms in developing cerebellum (PITA prediction)
Terms	#of genes (seriA)	p (seriA)	off set value of logFC from control sets (seriA)	#of genes (seriA)	p (seriB)	off set value of logFC from control sets (seriB)
'ion binding'	33	5.55795e-07	0.0740988	38	1.39895e-06	0.0738193
'atp-binding'	16	0.000428272	0.0677099	10	4.46973e-05	0.121081
'transmission of nerve impulse'	9	0.000233858	0.147625	14	2.763e-05	0.134715
'purine nucleotide binding'	24	2.52926e-05	0.0662681	18	7.18288e-06	0.0906238
'secretion'	5	0.000277494	0.258019	5	0.000367954	0.186047
'plasma membrane'	42	1.80854e-06	0.0731436	21	7.38578e-07	0.114925
'nucleotide-binding'	21	1.20429e-05	0.0761062	17	2.04684e-05	0.0897269
'catalytic activity'	47	1.48861e-05	0.0358516	42	3.19916e-06	0.0542875
'cytoplasmic vesicle'	8	0.000129093	0.198361	8	0.000127584	0.192885
'phosphoprotein'	60	4.24751e-05	0.0522167	60	2.05744e-07	0.0569997
'establishment of cellular localization'	8	8.96191e-06	0.201412	11	0.000284046	0.136747
'binding'	91	6.47341e-06	0.0418883	96	1.6724e-08	0.0511016
'regulation of cellular process'	25	0.000342883	0.0535918	50	0.000136182	0.0414773
'membrane-bound organelle'	43	0.000319681	0.0616571	80	1.34751e-06	0.0519691
'cell communication'	29	2.81512e-05	0.0760212	52	5.52122e-06	0.0725133
'adenyl nucleotide binding'	21	0.00027907	0.0610434	13	3.48179e-06	0.115636
'nucleotide binding'	25	9.09076e-06	0.0688487	24	7.1646e-06	0.06488
'cytoplasm'	29	3.51105e-05	0.0783772	48	2.04371e-07	0.0610972
'intrinsic to plasma membrane'	17	0.000237232	0.0966394	15	0.000100575	0.12324
'transport'	17	5.19804e-07	0.137962	23	8.4356e-09	0.124815
'cell-cell signaling'	12	0.000299471	0.127443	19	1.37554e-05	0.113368
'localization'	29	4.54075e-06	0.104177	32	6.03199e-09	0.12624
'regulation of biological process'	29	0.000210141	0.0485294	56	5.1585e-06	0.0448721
'membrane'	48	1.51539e-06	0.0662924	42	6.05138e-06	0.0606742
'transporter activity'	15	0.000282884	0.0958581	18	1.10104e-05	0.123341
'synapse'	8	4.60408e-05	0.167649	11	2.54671e-05	0.174754
'integral to plasma membrane'	17	0.000237232	0.0966394	10	0.000130942	0.143383
'establishment of localization'	17	5.19804e-07	0.137962	23	8.4356e-09	0.124815
'intracellular'	86	6.74061e-05	0.0499928	105	6.28231e-08	0.055155
'intracellular membrane-bound organelle'	43	0.000319681	0.0616571	80	1.34751e-06	0.0519691
'signal transduction'	22	6.95819e-05	0.0749043	27	0.000151457	0.0634419
'cellular localization'	8	8.96191e-06	0.201412	11	0.000284046	0.136747
'lipid binding'	8	1.39927e-05	0.200963	11	6.34235e-05	0.15147
'nervous system development'	14	0.000333646	0.112796	16	7.52206e-05	0.113471
'ion transport'	9	0.000308293	0.124033	7	7.64938e-05	0.176504
'cell'	112	7.39377e-06	0.0467303	88	1.24499e-08	0.0543932
'cellular process'	103	0.000180779	0.0438928	90	2.00929e-08	0.0501552
'alternative splicing'	52	0.000238666	0.0255953	49	2.20436e-06	0.059753
'ATP binding'	21	0.00027907	0.0610434	13	3.48179e-06	0.115636
'protein complex'	20	0.000142836	0.0707901	39	3.37409e-05	0.0635982
'cell junction'	9	2.1018e-05	0.155715	9	1.04633e-05	0.208467

## Sheet: picTar
Supple. Table 18: (c) Holm Correction for noncoherent GO terms in developing cerebellum (picTar prediction)
Terms	#of genes (seriA)	p (seriA)	off set value of logFC from control sets (seriA)	#of genes (seriB)	p (seriB)	off set value of logFC from control sets (seriB)
'transmission of nerve impulse'	10	0.000155372	0.124867	10	2.47847e-05	0.150545
'synaptic transmission'	9	0.000159321	0.136889	9	6.03721e-05	0.159747
'binding'	126	4.14342e-05	0.0378805	142	3.5079e-08	0.0478263
'cell communication'	23	1.77245e-05	0.116271	23	0.000237453	0.0549818
'cytoplasm'	77	2.32734e-05	0.0476095	86	4.74772e-08	0.0578429
'transport'	42	1.10058e-06	0.0661866	44	1.86322e-07	0.0790966
'cell-cell signaling'	8	0.000265071	0.228834	12	6.93066e-06	0.142269
'localization'	52	6.04985e-06	0.0566982	54	6.67277e-07	0.071178
'membrane'	66	4.22436e-05	0.0493442	19	8.34122e-06	0.0802201
'establishment of localization'	44	1.76491e-06	0.0628841	46	2.23107e-07	0.075803
'intracellular'	109	0.000140297	0.0365916	116	1.36319e-08	0.0510609
'protein binding'	97	4.29007e-05	0.0414136	105	4.19832e-07	0.0533269
'signal transduction'	55	0.00012727	0.0568613	22	6.99432e-05	0.0598357
'nervous system development'	15	0.000197101	0.0837751	14	0.000179544	0.121551
'cell'	130	4.78954e-05	0.0377714	139	5.30916e-09	0.0497556
'cellular process'	56	6.79648e-05	0.0590189	136	2.83097e-07	0.0451645
'cell junction'	7	0.000274331	0.183312	8	2.3936e-05	0.194569
