# Supplementary material for: Tissue and Process Specific microRNA–mRNA Co-Expression in Mammalian Development and Malignancy
Source: PLoS One. 2009 May 5;4(5):e5436. doi: 10.1371/journal.pone.0005436 (PMC2673043; doi:10.1371/journal.pone.0005436)
Supplement: Table S19 — List of Top Pathways of non-coherent targets of late miRNAs in developing murine cerebellum, Ptch+/− MB and human MB cell line using sigPathway R package. (0.04 MB XLS) [file pone.0005436.s020.xls]

## Sheet: Non-coherent miR targets in Dev
Supple. Table 19 (A) List of Top Pathways of non-coherent targets of late miRNAs in developing murine cerebellum
	IndexG	Gene Set Category	Pathway	Set Size	Percent Up	NTk Stat	NTk q-value	NTk Rank	NEk Stat	NEk q-value	NEk Rank
1	2074	HumanPathways	carrier activity	20	0	2.58	0.1672	7	2.68	0	1
2	149	HumanPathways	transmission of nerve impulse	27	0	2.14	0.234	14	2.68	0	3
3	464	HumanPathways	synaptic transmission	27	0	2.14	0.234	14	2.68	0	3
4	983	HumanPathways	obsolete molecular function	20	0	2.26	0.2006	13	2.68	0	13
5	437	HumanPathways	' hydrolase activity, acting on acid anhydrides, in phosphorus-containing anhydrides '	27	4	2	0.1994	22.5	2.68	0	4
6	1166	HumanPathways	pyrophosphatase activity	27	4	2	0.1994	22.5	2.68	0	4
7	1255	HumanPathways	hydrolase activity, acting on acid anhydrides '	27	4	2	0.1994	22.5	2.68	0	4
8	1282	HumanPathways	nucleotide phosphate-binding region:ATP	98	10	2	0.1994	22.5	2.68	0	7
9	971	HumanPathways	P-loop	28	0	1.84	0.2087	32	2.68	0	2
10	918	HumanPathways	magnesium ion binding	33	0	2.37	0.1915	10.5	2.68	0	27
11	1496	HumanPathways	nucleoside-triphosphatase activity	32	6	1.85	0.2203	29.5	2.68	0	8
12	1269	HumanPathways	magnesium	37	0	2.37	0.1915	10.5	2.68	0	29
13	874	HumanPathways	membrane fraction	58	5	1.76	0.2226	35.5	2.68	0	5
14	1247	HumanPathways	guanyl nucleotide binding	35	3	1.68	0.2563	37	2.68	0	11
15	29	HumanPathways	atp-binding	129	9	2.1	0.234	15.5	2.68	0	35
16	619	HumanPathways	adenyl nucleotide binding	142	9	2.03	0.2137	20.5	2.68	0	36
17	987	HumanPathways	transporter activity	97	5	2.88	0.156	2.5	2.67	0	56
18	454	HumanPathways	phosphoprotein	61	8	2.41	0.208	9	2.68	0	50
19	7	HumanPathways	gtp-binding	39	3	1.51	0.271	51	2.68	0	9
20	1527	HumanPathways	ATP binding	140	9	2.03	0.2137	20.5	2.68	0	40
21	1270	HumanPathways	vesicle-mediated transport	34	0	1.28	0.3001	67	2.68	0	6
22	792	HumanPathways	coiled coil	76	8	1.61	0.2478	45	2.68	0	31
23	1078	HumanPathways	cell fraction	77	5	1.58	0.2565	46	2.68	0	33
24	443	HumanPathways	cytoplasmic vesicle	23	17	1.29	0.3018	64.5	2.68	0	16
25	921	HumanPathways	cytoplasmic membrane-bound vesicle	23	17	1.29	0.3018	64.5	2.68	0	16
26	1186	HumanPathways	binding site:ATP	71	11	1.39	0.2775	61	2.68	0	20
27	306	HumanPathways	vesicle	25	16	1.19	0.3249	73	2.68	0	10
28	705	HumanPathways	membrane-bound vesicle	25	16	1.19	0.3249	73	2.68	0	10
29	2319	HumanPathways	transmembrane region	86	7	2.75	0.117	5	2.67	0	82
30	884	HumanPathways	endoplasmic reticulum	52	2	2.88	0.156	2.5	2.67	0	86
31	1229	HumanPathways	ATP	54	11	1.87	0.2267	27.5	2.67	0	61
32	252	HumanPathways	hydrolase	89	3	2.1	0.234	15.5	2.67	0	74
33	947	HumanPathways	cytoskeleton	60	12	1.17	0.3228	74.5	2.68	0	15
34	1523	HumanPathways	hydrolase activity	108	5	2.05	0.2229	18.5	2.67	0	72
35	2299	HumanPathways	lipid metabolism	38	3	1.23	0.3178	70	2.68	0	21
36	707	HumanPathways	intrinsic to plasma membrane	112	7	2.33	0.18	12	2.67	0	81
37	1003	HumanPathways	integral to plasma membrane	112	7	2.33	0.18	12	2.67	0	81
38	1386	HumanPathways	intracellular protein transport	21	5	1.11	0.3372	81	2.68	0	14
39	385	HumanPathways	cell adhesion	51	2	1.63	0.2484	42.5	2.67	0	59
40	1298	HumanPathways	transmembrane protein	72	3	2.07	0.234	17	2.67	0	85
41	3025	HumanPathways	cellular carbohydrate metabolism	23	0	1.08	0.3389	83.5	2.68	0	22
42	944	HumanPathways	mutagenesis site	97	4	0.98	0.35	94.5	2.68	0	12
43	924	HumanPathways	ion transporter activity	46	4	3.09	0.234	1	2.66	0	109
44	501	HumanPathways	IPR000719:Protein kinase	72	12	1.05	0.3535	86	2.68	0	25
45	999	HumanPathways	HSA04010:MAPK SIGNALING PATHWAY	55	4	1.21	0.3215	72	2.68	0	39
46	204	HumanPathways	IPR002290:Serine/threonine protein kinase	71	13	1.11	0.3383	80	2.68	0	32
47	1713	HumanPathways	integral to membrane	81	6	1.66	0.2496	38.5	2.67	0	77
48	2207	HumanPathways	intrinsic to membrane	81	6	1.66	0.2496	38.5	2.67	0	77
49	1076	HumanPathways	repressor	26	4	1.16	0.3261	77	2.68	0	42
50	545	HumanPathways	phosphate metabolism	105	10	1	0.3511	92	2.68	0	28

## Sheet: Non-cohe miR targets in Ptch MB
Supple. Table 19 (B) List of Top Pathways of non-coherent targets of late miRNAs in murine Ptch MB
	IndexG	Gene Set Category	Pathway	Set Size	Percent Up	NTk Stat	NTk q-value	NTk Rank	NEk Stat	NEk q-value	NEk Rank
1	149	HumanPathways	transmission of nerve impulse	27	96	-8.5	0	2	-6.94	0	1
2	464	HumanPathways	synaptic transmission	27	96	-8.5	0	2	-6.94	0	1
3	924	HumanPathways	ion transporter activity	46	98	-8.57	0	1	-6.12	0	4
4	388	HumanPathways	channel or pore class transporter activity	29	97	-6.87	0	6	-6.12	0	3
5	836	HumanPathways	alpha-type channel activity	29	97	-6.87	0	6	-6.12	0	3
6	3582	HumanPathways	neurophysiological process	42	79	-6.23	0	9	-6.18	0	2
7	1371	HumanPathways	ion transport	46	91	-7.1	0	5	-5.99	0	7
8	1284	HumanPathways	ion channel activity	28	96	-6.63	0	7	-6.11	0	5
9	987	HumanPathways	transporter activity	97	89	-8.46	0	3	-5.87	0	10
10	397	HumanPathways	cation transporter activity	36	97	-7.15	0	4	-5.85	0	11
11	762	HumanPathways	cell-cell signaling	58	81	-6.38	0	8	-5.83	0	12
12	5	HumanPathways	ionic channel	31	87	-5.5	0	14	-5.97	0	8
13	2074	HumanPathways	carrier activity	20	100	-6.05	0	11	-5.7	0	13
14	578	HumanPathways	disease mutation	85	73	-5.17	0	15	-5.95	0	9
15	1351	HumanPathways	cation transport	32	97	-6.17	0	10	-5.65	0	15
16	211	HumanPathways	metal ion transport	20	95	-4.82	0	16	-5.59	0	18
17	1021	HumanPathways	multigene family	120	72	-4.75	0	17	-5.62	0	17
18	1298	HumanPathways	transmembrane protein	72	83	-5.69	0	12	-5.49	0	23
19	3085	HumanPathways	catabolism	32	72	-3.78	0	29	-6.04	0	6
20	2575	HumanPathways	generation of precursor metabolites and energy	28	89	-4.43	0	20	-5.54	0	20
21	13	HumanPathways	voltage-gated ion channel activity	20	95	-4.3	0	24	-5.55	0	19
22	454	HumanPathways	phosphoprotein	61	75	-4.26	0	25	-5.53	0	21
23	3760	HumanPathways	G-protein coupled receptor protein signaling pathway	23	83	-3.09	0.0049	35.5	-5.65	0	16
24	306	HumanPathways	vesicle	25	84	-3.77	0	30	-5.47	0	24
25	705	HumanPathways	membrane-bound vesicle	25	84	-3.77	0	30	-5.47	0	24
26	2319	HumanPathways	transmembrane region	86	81	-4.47	0	19	-5.11	0	37
27	707	HumanPathways	intrinsic to plasma membrane	112	86	-5.53	0	13	-4.85	0	48
28	1003	HumanPathways	integral to plasma membrane	112	86	-5.53	0	13	-4.85	0	48
29	918	HumanPathways	magnesium ion binding	33	85	-3.09	0.0049	35.5	-5.29	0	29
30	1068	HumanPathways	duplication	22	82	-3.09	0.0049	35.5	-5.29	0	30
31	1713	HumanPathways	integral to membrane	81	85	-4.36	0	22	-4.88	0	45
32	2207	HumanPathways	intrinsic to membrane	81	85	-4.36	0	22	-4.88	0	45
33	1604	HumanPathways	organic acid metabolism	25	72	-2.58	0.0161	54	-5.69	0	14
34	3181	HumanPathways	carboxylic acid metabolism	25	72	-2.58	0.0161	54	-5.69	0	14
35	1269	HumanPathways	magnesium	37	86	-3.09	0.0049	35.5	-5.23	0	33
36	874	HumanPathways	membrane fraction	58	83	-3.91	0	28	-5.01	0	41
37	1303	HumanPathways	lipoprotein	45	84	-3.51	0	33	-5.16	0	36
38	1265	HumanPathways	palmitate	25	80	-2.65	0.0142	50	-5.53	0	22
39	1078	HumanPathways	cell fraction	77	81	-3.64	0	31	-4.88	0	43
40	1945	HumanPathways	organismal physiological process	92	73	-4.31	0	23	-4.73	0	58
41	1208	HumanPathways	lipid binding	29	79	-2.58	0.0161	54	-5.29	0	27
42	426	HumanPathways	signal transducer activity	155	79	-4.49	0	18	-4.61	0	68
43	1938	HumanPathways	disulfide bond	81	77	-4.03	0	26	-4.7	0	61
44	3225	HumanPathways	carbohydrate metabolism	30	83	-2.41	0.0226	63	-5.32	0	26
45	2045	HumanPathways	cell surface receptor linked signal transduction	56	75	-2.65	0.0142	50	-5.01	0	40
46	1312	HumanPathways	calcium ion binding	50	78	-2.88	0.0086	42.5	-4.84	0	51
47	3025	HumanPathways	cellular carbohydrate metabolism	23	91	-2.51	0.0182	58.5	-5.16	0	35
48	156	HumanPathways	HSA04020:CALCIUM SIGNALING PATHWAY	28	86	-2.88	0.0086	42.5	-4.82	0	52
49	1270	HumanPathways	vesicle-mediated transport	34	76	-2.29	0.0291	67.5	-5.29	0	28
50	1951	HumanPathways	glycosylation site:N-linked (GlcNAc...)	133	79	-4.37	0	21	-4.5	0	79

## Sheet: Non-cohe miR targets in HsMB
Supple. Table 19 (C) List of Top Pathways of non-coherent targets of late miRNAs in human MB cell line
	IndexG	Gene Set Category	Pathway	Set Size	Percent Up	NTk Stat	NTk q-value	NTk Rank	NEk Stat	NEk q-value	NEk Rank
1	149	HumanPathways	transmission of nerve impulse	27	85	-7.01	0	1	-25.28	0	12
2	464	HumanPathways	synaptic transmission	27	85	-7.01	0	1	-25.28	0	12
3	1142	HumanPathways	system development	59	71	-5.8	0	5	-25.18	0	13
4	1262	HumanPathways	nervous system development	59	71	-5.8	0	5	-25.18	0	13
5	762	HumanPathways	cell-cell signaling	58	62	-5.1	0	12	-25.89	0	8
6	314	HumanPathways	calmodulin binding	21	67	-4.54	0	20	-33.91	0	1
7	1238	HumanPathways	IPR001452:Src homology-3	20	70	-3.93	0	22	-33.38	0	2
8	792	HumanPathways	coiled coil	76	62	-4.66	0	15	-25.56	0	11
9	156	HumanPathways	HSA04020:CALCIUM SIGNALING PATHWAY	28	79	-4.65	0	16	-22.45	0	20
10	516	HumanPathways	HSA04310:WNT SIGNALING PATHWAY	25	76	-4.56	0	18	-23.47	0	18
11	3582	HumanPathways	neurophysiological process	42	60	-3.09	0.0046	34	-28.93	0	4
12	211	HumanPathways	metal ion transport	20	85	-4.76	0	14	-21.19	0	29
13	439	HumanPathways	cell differentiation	61	69	-4.55	0	19	-21.73	0	26
14	2703	HumanPathways	protein complex	58	62	-3.58	0	29	-24.61	0	16
15	397	HumanPathways	cation transporter activity	36	86	-5.96	0	4	-19.54	0	43
16	1021	HumanPathways	multigene family	120	63	-5.15	0	10	-20.17	0	37
17	725	HumanPathways	differentiation	29	59	-2.75	0.011	44	-30.09	0	3
18	582	HumanPathways	cytoskeleton organization and biogenesis	31	68	-3.82	0	25	-22.18	0	23
19	924	HumanPathways	ion transporter activity	46	83	-6.3	0	2	-19.04	0	48
20	13	HumanPathways	voltage-gated ion channel activity	20	90	-5.05	0	13	-19.99	0	38
21	3760	HumanPathways	G-protein coupled receptor protein signaling pathway	23	74	-3.82	0	26	-21.24	0	28
22	574	HumanPathways	sh3 domain	27	70	-2.88	0.0078	40	-25.01	0	14
23	1303	HumanPathways	lipoprotein	45	60	-2.75	0.011	44	-25.76	0	10
24	1351	HumanPathways	cation transport	32	91	-6	0	3	-18.77	0	52
25	1265	HumanPathways	palmitate	25	60	-2.58	0.0164	49.5	-27.61	0	6
26	454	HumanPathways	phosphoprotein	61	72	-5.14	0	11	-19.22	0	46
27	1371	HumanPathways	ion transport	46	78	-5.54	0	7	-18.89	0	51
28	947	HumanPathways	cytoskeleton	60	62	-3.48	0	31	-21.59	0	27
29	1208	HumanPathways	lipid binding	28	71	-2.88	0.0078	40	-22.64	0	19
30	1038	HumanPathways	lipid moiety-binding region:S-palmitoyl cysteine	23	61	-2.51	0.0181	54	-27.8	0	5
31	999	HumanPathways	HSA04010:MAPK SIGNALING PATHWAY	55	69	-4.57	0	17	-19.43	0	45
32	1523	HumanPathways	hydrolase activity	108	57	-2.88	0.0078	40	-20.78	0	32
33	578	HumanPathways	disease mutation	84	62	-3.8	0	27	-18.95	0	50
34	971	HumanPathways	P-loop	28	57	-2.46	0.0192	59.5	-22.04	0	24
35	1284	HumanPathways	ion channel activity	28	93	-5.63	0	6	-17.7	0	78
36	388	HumanPathways	channel or pore class transporter activity	29	90	-5.54	0	8	-17.74	0	76
37	836	HumanPathways	alpha-type channel activity	29	90	-5.54	0	8	-17.74	0	76
38	5	HumanPathways	ionic channel	31	87	-5.16	0	9	-17.84	0	75
39	2074	HumanPathways	carrier activity	20	65	-2.41	0.0204	65	-22.23	0	22
40	975	HumanPathways	phosphoric monoester hydrolase activity	23	70	-2.51	0.0181	54	-20.39	0	36
41	1229	HumanPathways	ATP	54	59	-3.09	0.0046	34	-18.38	0	59
42	1497	HumanPathways	GTP binding	35	60	-2.51	0.0181	54	-19.95	0	39
43	1945	HumanPathways	organismal physiological process	92	54	-2.46	0.0192	59.5	-20.71	0	34
44	437	HumanPathways	' hydrolase activity, acting on acid anhydrides, in phosphorus-containing anhydrides '	27	56	-2.2	0.0289	81	-24.86	0	15
45	1166	HumanPathways	pyrophosphatase activity	27	56	-2.2	0.0289	81	-24.86	0	15
46	1255	HumanPathways	' hydrolase activity, acting on acid anhydrides '	27	56	-2.2	0.0289	81	-24.86	0	15
47	555	HumanPathways	regulation of cell cycle	46	72	-2.88	0.0078	40	-18.47	0	57
48	942	HumanPathways	regulation of progression through cell cycle	46	72	-2.88	0.0078	40	-18.47	0	57
49	987	HumanPathways	transporter activity	96	65	-4.31	0	21	-17.68	0	79
50	34	HumanPathways	soluble fraction	23	48	2	0.0418	93	26.27	0	7
