# Supplementary material for: Tissue and Process Specific microRNA–mRNA Co-Expression in Mammalian Development and Malignancy
Source: PLoS One. 2009 May 5;4(5):e5436. doi: 10.1371/journal.pone.0005436 (PMC2673043; doi:10.1371/journal.pone.0005436)
Supplement: Table S23 — Enriched processes of non-coherent genes of miRNA targets common in cerebellum development and Medulloblastoma (PITA prediction is used). (0.05 MB XLS) [file pone.0005436.s024.xls]

## Sheet: Table S23
Supple Table 23: The enriched processes of non-coherent genes of miRNA targets common in cerebellum development and Medulloblastoma (PITA prediction is used)
Synaptic Transmission Genes
ENTREZ_GENE_ID	Gene Name	Corr.of two series of dev.	GENE_SYMBOL	CYTOBAND
1759	DYNAMIN 1	0.950546	dnm1,	9q34,
1837	DYSTROBREVIN, ALPHA	0.954276	DTNA,	18q12,
1906	ENDOTHELIN 1	0.480636	EDN1,	6p24.1,
2561	GAMMA-AMINOBUTYRIC ACID (GABA) A RECEPTOR, BETA 2	0.915457	GABRB2,	5q34,
2562	GAMMA-AMINOBUTYRIC ACID (GABA) A RECEPTOR, BETA 3	0.822396	GABRB3,	15q11.2-q12,
2571	GLUTAMATE DECARBOXYLASE 1 (BRAIN, 67KDA)	0.827121	GAD1,	2q31,
2572	GLUTAMATE DECARBOXYLASE 2 (PANCREATIC ISLETS AND BRAIN, 65KDA)	0.861384	Gad2,	10p11.23,
2890	GLUTAMATE RECEPTOR, IONOTROPIC, AMPA 1	0.918714	GRIA1,	5q33,
2918	GLUTAMATE RECEPTOR, METABOTROPIC 8	0.859087	Grm8,	7q31.3-q32.1,
3363	5-HYDROXYTRYPTAMINE (SEROTONIN) RECEPTOR 7 (ADENYLATE CYCLASE-COUPLED)	0.28498	HTR7,	10q21-q24,
3751	POTASSIUM VOLTAGE-GATED CHANNEL, SHAL-RELATED SUBFAMILY, MEMBER 2	0.84677	KCND2,	7q31,
4884	NEURONAL PENTRAXIN I	0.955618	NPTX1,	17q25.1-q25.2,
5376	PERIPHERAL MYELIN PROTEIN 22	0.908145	pmp22,	17p12-p11.2,
5864	RAB3A, MEMBER RAS ONCOGENE FAMILY	0.771202	RAB3A,	19p13.2,
6529	SOLUTE CARRIER FAMILY 6 (NEUROTRANSMITTER TRANSPORTER, GABA), MEMBER 1	0.946978	SLC6A1,	3p25-p24,
6804	SYNTAXIN 1A (BRAIN)	0.320639	Stx1a,	7q11.23,
6844	VESICLE-ASSOCIATED MEMBRANE PROTEIN 2 (SYNAPTOBREVIN 2)	0.853874	Vamp2,	17p13.1,
6857	SYNAPTOTAGMIN I	0.835019	SYT1,	12cen-q21,
6860	SYNAPTOTAGMIN IV	0.663334	Syt4,	18q12.3,
7476	WINGLESS-TYPE MMTV INTEGRATION SITE FAMILY, MEMBER 7A	0.84178	Wnt7a,	3p25,
23710	GABA(A) RECEPTOR-ASSOCIATED PROTEIN LIKE 1	0.831016	Gabarapl1,	12p13.2,
27020	NEUROPLASTIN	0.878623	NPTN,	15q22,
Exocytosis Genes
ENTREZ_GENE_ID	Gene Name	Corr.of two series of dev.	GENE_SYMBOL	CYTOBAND
5864	RAB3A, MEMBER RAS ONCOGENE FAMILY	0.771202	RAB3A,	19p13.2,
6860	SYNAPTOTAGMIN IV	0.663334	Syt4,	18q12.3,
6857	SYNAPTOTAGMIN I	0.835019	SYT1,	12cen-q21,
6844	VESICLE-ASSOCIATED MEMBRANE PROTEIN 2 (SYNAPTOBREVIN 2)	0.853874	Vamp2,	17p13.1,
All 174 genes in the commonly shared two GO term trees between cerebellum dev and MB
ENTREZ_GENE_ID	Gene Name	Corr.of two series of dev.	GENE_SYMBOL	CYTOBAND
43	ACETYLCHOLINESTERASE (YT BLOOD GROUP)	0.85567	ACHE,	7q22,
90	ACTIVIN A RECEPTOR, TYPE I	0.696749	ACVR1,	2q23-q24,
102	ADAM METALLOPEPTIDASE DOMAIN 10	0.781878	ADAM10,	15q2,
108	ADENYLATE CYCLASE 2 (BRAIN)	0.0484548	ADCY2,	5p15.3,
136	ADENOSINE A2B RECEPTOR	0.298698	ADORA2B,	17p12-p11.2,
286	ANKYRIN 1, ERYTHROCYTIC	0.986183	ANK1,	8p11.1,
351	AMYLOID BETA (A4) PRECURSOR PROTEIN (PEPTIDASE NEXIN-II, ALZHEIMER DISEASE)	0.84718	APP,	21q21.2,
375	ADP-RIBOSYLATION FACTOR 1	0.770004	Arf1,	1q42,
388	RAS HOMOLOG GENE FAMILY, MEMBER B	0.885461	Rhob,	2p24,
389	RAS HOMOLOG GENE FAMILY, MEMBER C	0.649064	RHOC,	1p13.1,
405	ARYL HYDROCARBON RECEPTOR NUCLEAR TRANSLOCATOR	0.612537	arnT,	1q21,
481	ATPASE, NA+/K+ TRANSPORTING, BETA 1 POLYPEPTIDE	0.720173	ATP1B1,	1q24,
487	ATPASE, CA++ TRANSPORTING, CARDIAC MUSCLE, FAST TWITCH 1	0.460521	ATP2A1,	16p12.1,
488	ATPASE, CA++ TRANSPORTING, CARDIAC MUSCLE, SLOW TWITCH 2	0.948356	ATP2A2,	12q23-q24.1,
491	ATPASE, CA++ TRANSPORTING, PLASMA MEMBRANE 2	0.887282	Atp2b2,	3p25.3,
526	ATPASE, H+ TRANSPORTING, LYSOSOMAL 56/58KDA, V1 SUBUNIT B2	0.780716	ATP6V1B2,	8p22-p21,
529	ATPASE, H+ TRANSPORTING, LYSOSOMAL 31KDA, V1 SUBUNIT E1	0.72663	ATP6V1E1,	22pter-q11.2,
547	KINESIN FAMILY MEMBER 1A	0.90296	KIF1A,	2q37.3,
598	BCL2-LIKE 1	0.355432	Bcl2l1,	20q11.21,
604	B-CELL CLL/LYMPHOMA 6 (ZINC FINGER PROTEIN 51)	0.871977	BCL6,	3q27,
667	DYSTONIN	0.589475	DST,	6p12.1,
760	CARBONIC ANHYDRASE II	0.946505	Ca2,	8q22,
773	CALCIUM CHANNEL, VOLTAGE-DEPENDENT, P/Q TYPE, ALPHA 1A SUBUNIT	0.916572	CACNA1A,	19p13.2-p13.1,
776	CALCIUM CHANNEL, VOLTAGE-DEPENDENT, L TYPE, ALPHA 1D SUBUNIT	0.199051	CACNA1D,	3p14.3,
777	CALCIUM CHANNEL, VOLTAGE-DEPENDENT, ALPHA 1E SUBUNIT	0.840304	Cacna1e,	1q25-q31,
816	CALCIUM/CALMODULIN-DEPENDENT PROTEIN KINASE (CAM KINASE) II BETA	0.879829	camk2b,	22q12,
818	CALCIUM/CALMODULIN-DEPENDENT PROTEIN KINASE (CAM KINASE) II GAMMA	0.743515	camk2g,	10q22,
830	CAPPING PROTEIN (ACTIN FILAMENT) MUSCLE Z-LINE, ALPHA 2	0.62659	CAPZA2,	7q31.2-q31.3,
885	CHOLECYSTOKININ	0.882999	CCK,	3p22-p21.3,
1173	ADAPTOR-RELATED PROTEIN COMPLEX 2, MU 1 SUBUNIT	0.581549	ap2m1,	3q28,
1182	CHLORIDE CHANNEL 3	0.811213	clcn3,	4q33,
1399	V-CRK SARCOMA VIRUS CT10 ONCOGENE HOMOLOG (AVIAN)-LIKE	0.873541	CRKL,	22q11,
1447	CASEIN BETA	0.499845	CSN2,	4q21.1,
1501	CATENIN (CADHERIN-ASSOCIATED PROTEIN), DELTA 2 (NEURAL PLAKOPHILIN-RELATED ARM-REPEAT PROTEIN)	0.835284	Ctnnd2,	5p15.2,
1630	DELETED IN COLORECTAL CARCINOMA	0.0544275	DCC,	18q21.3,
1759	DYNAMIN 1	0.950546	dnm1,	9q34,
1837	DYSTROBREVIN, ALPHA	0.954276	DTNA,	18q12,
1890	ENDOTHELIAL CELL GROWTH FACTOR 1 (PLATELET-DERIVED)	0.881722	Ecgf1,	22q13,
1901	ENDOTHELIAL DIFFERENTIATION, SPHINGOLIPID G-PROTEIN-COUPLED RECEPTOR, 1	0.710799	EDG1,	1p21,
1906	ENDOTHELIN 1	0.480636	EDN1,	6p24.1,
2252	FIBROBLAST GROWTH FACTOR 7 (KERATINOCYTE GROWTH FACTOR)	0.856405	FGF7,	15q15-q21.1,
2255	FIBROBLAST GROWTH FACTOR 10	0.512512	fgf10,	5p13-p12,
2555	GAMMA-AMINOBUTYRIC ACID (GABA) A RECEPTOR, ALPHA 2	0.957636	GABRA2,	4p12,
2556	GAMMA-AMINOBUTYRIC ACID (GABA) A RECEPTOR, ALPHA 3	0.881571	GABRA3,	Xq28,
2559	GAMMA-AMINOBUTYRIC ACID (GABA) A RECEPTOR, ALPHA 6	0.993755	GABRA6,	5q34,
2561	GAMMA-AMINOBUTYRIC ACID (GABA) A RECEPTOR, BETA 2	0.915457	GABRB2,	5q34,
2562	GAMMA-AMINOBUTYRIC ACID (GABA) A RECEPTOR, BETA 3	0.822396	GABRB3,	15q11.2-q12,
2566	GAMMA-AMINOBUTYRIC ACID (GABA) A RECEPTOR, GAMMA 2	0.970229	GABRG2,	5q31.1-q33.1,
2571	GLUTAMATE DECARBOXYLASE 1 (BRAIN, 67KDA)	0.827121	GAD1,	2q31,
2572	GLUTAMATE DECARBOXYLASE 2 (PANCREATIC ISLETS AND BRAIN, 65KDA)	0.861384	Gad2,	10p11.23,
2624	GATA BINDING PROTEIN 2	0.451067	GATA2,	3q21.3,
2771	GUANINE NUCLEOTIDE BINDING PROTEIN (G PROTEIN), ALPHA INHIBITING ACTIVITY POLYPEPTIDE 2	0.876807	GNAI2,	3p21,
2885	GROWTH FACTOR RECEPTOR-BOUND PROTEIN 2	0.778264	grb2,	17q24-q25,
2890	GLUTAMATE RECEPTOR, IONOTROPIC, AMPA 1	0.918714	GRIA1,	5q33,
2918	GLUTAMATE RECEPTOR, METABOTROPIC 8	0.859087	Grm8,	7q31.3-q32.1,
2932	GLYCOGEN SYNTHASE KINASE 3 BETA	0.88266	GSK3B,	3q13.3,
3363	5-HYDROXYTRYPTAMINE (SEROTONIN) RECEPTOR 7 (ADENYLATE CYCLASE-COUPLED)	0.28498	HTR7,	10q21-q24,
3479	INSULIN-LIKE GROWTH FACTOR 1 (SOMATOMEDIN C)	0.477587	IGF1,	12q22-q23,
3655	INTEGRIN, ALPHA 6	0.58826	Itga6,	2q31.1,
3737	POTASSIUM VOLTAGE-GATED CHANNEL, SHAKER-RELATED SUBFAMILY, MEMBER 2	0.921372	KCNA2,	1p13,
3748	POTASSIUM VOLTAGE-GATED CHANNEL, SHAW-RELATED SUBFAMILY, MEMBER 3	0.672261	Kcnc3,	19q13.3-q13.4,
3751	POTASSIUM VOLTAGE-GATED CHANNEL, SHAL-RELATED SUBFAMILY, MEMBER 2	0.84677	KCND2,	7q31,
3756	POTASSIUM VOLTAGE-GATED CHANNEL, SUBFAMILY H (EAG-RELATED), MEMBER 1	0.877104	Kcnh1,	1q32-q41,
3788	POTASSIUM VOLTAGE-GATED CHANNEL, DELAYED-RECTIFIER, SUBFAMILY S, MEMBER 2	0.354771	KCNS2,	8q22,
3798	KINESIN FAMILY MEMBER 5A	0.859905	KIF5A,	12q13.13,
3799	KINESIN FAMILY MEMBER 5B	0.728724	KIF5B,	10pter-q22.1,
3800	KINESIN FAMILY MEMBER 5C	0.929997	KIF5C,	2q23.1,
3836	KARYOPHERIN ALPHA 1 (IMPORTIN ALPHA 5)	0.900401	Kpna1,	3q21,
4035	LOW DENSITY LIPOPROTEIN-RELATED PROTEIN 1 (ALPHA-2-MACROGLOBULIN RECEPTOR)	0.830517	LRP1,	12q13-q14,
4088	SMAD, MOTHERS AGAINST DPP HOMOLOG 3 (DROSOPHILA)	0.598315	SMAD3,	15q22.33,
4641	MYOSIN IC	0.635431	Myo1c,	17p13,
4646	MYOSIN VI	0.791777	MYO6,	6q13,
4664	NGFI-A BINDING PROTEIN 1 (EGR1 BINDING PROTEIN 1)	0.723525	NAB1,	2q32.3-q33,
4884	NEURONAL PENTRAXIN I	0.955618	NPTX1,	17q25.1-q25.2,
5126	PROPROTEIN CONVERTASE SUBTILISIN/KEXIN TYPE 2	0.793903	PCSK2,	20p11.2,
5295	PHOSPHOINOSITIDE-3-KINASE, REGULATORY SUBUNIT 1 (P85 ALPHA)	0.889864	PIK3R1,	5q13.1,
5306	PHOSPHATIDYLINOSITOL TRANSFER PROTEIN, ALPHA	0.90355	PITPNA,	17p13.3,
5376	PERIPHERAL MYELIN PROTEIN 22	0.908145	pmp22,	17p12-p11.2,
5515	PROTEIN PHOSPHATASE 2 (FORMERLY 2A), CATALYTIC SUBUNIT, ALPHA ISOFORM	0.711978	Ppp2cb,	5q31.1, 8p12,
5530	PROTEIN PHOSPHATASE 3 (FORMERLY 2B), CATALYTIC SUBUNIT, ALPHA ISOFORM (CALCINEURIN A ALPHA)	0.828889	PPP3CA,	4q21-q24,
5562	PROTEIN KINASE, AMP-ACTIVATED, ALPHA 1 CATALYTIC SUBUNIT	0.701824	PRKAA1,	5p12,
5602	MITOGEN-ACTIVATED PROTEIN KINASE 10	0.973174	MAPK10,	4q22.1-q23,
5604	MITOGEN-ACTIVATED PROTEIN KINASE KINASE 1	0.764615	Map2k1,	15q22.1-q22.33,
5728	PHOSPHATASE AND TENSIN HOMOLOG (MUTATED IN MULTIPLE ADVANCED CANCERS 1)	0.598061	PTEN,	10q23.3,
5861	RAB1A, MEMBER RAS ONCOGENE FAMILY	0.813275	RAB1A,	2p14,
5862	RAB2, MEMBER RAS ONCOGENE FAMILY	0.413071	rab2a,	8q12.1,
5864	RAB3A, MEMBER RAS ONCOGENE FAMILY	0.771202	RAB3A,	19p13.2,
5868	RAB5A, MEMBER RAS ONCOGENE FAMILY	0.782727	RAB5A,	3p24-p22,
5870	RAB6A, MEMBER RAS ONCOGENE FAMILY	0.381956	RAB6A,	11q13.3,
5879	RAS-RELATED C3 BOTULINUM TOXIN SUBSTRATE 1 (RHO FAMILY, SMALL GTP BINDING PROTEIN RAC1)	0.858795	RAC1,	7p22,
5979	RET PROTO-ONCOGENE (MULTIPLE ENDOCRINE NEOPLASIA AND MEDULLARY THYROID CARCINOMA 1, HIRSCHSPRUNG DISEASE)	0.196739	RET,	10q11.2,
6195	RIBOSOMAL PROTEIN S6 KINASE, 90KDA, POLYPEPTIDE 1	0.972866	RPS6KA1,	1p,
6323	SODIUM CHANNEL, VOLTAGE-GATED, TYPE I, ALPHA	0.876316	scn1a,	2q24.3,
6334	SODIUM CHANNEL, VOLTAGE GATED, TYPE VIII, ALPHA	0.884108	SCN8A,	12q13,
6376	CHEMOKINE (C-X3-C MOTIF) LIGAND 1	0.953092	Cx3cl1,	16q13,
6456	SH3-DOMAIN GRB2-LIKE 2	0.893789	sh3gl2,	9p22,
6529	SOLUTE CARRIER FAMILY 6 (NEUROTRANSMITTER TRANSPORTER, GABA), MEMBER 1	0.946978	SLC6A1,	3p25-p24,
6535	SOLUTE CARRIER FAMILY 6 (NEUROTRANSMITTER TRANSPORTER, CREATINE), MEMBER 8	0.878199	SLC6A8,	Xq28,
6536	SOLUTE CARRIER FAMILY 6 (NEUROTRANSMITTER TRANSPORTER, GLYCINE), MEMBER 9	0.96061	Slc6a9,	1p33,
6542	SOLUTE CARRIER FAMILY 7 (CATIONIC AMINO ACID TRANSPORTER, Y+ SYSTEM), MEMBER 2	0.763619	Slc7a2,	8p22-p21.3,
6546	SOLUTE CARRIER FAMILY 8 (SODIUM/CALCIUM EXCHANGER), MEMBER 1	0.58841	SLC8A1,	2p23-p22,
6548	SOLUTE CARRIER FAMILY 9 (SODIUM/HYDROGEN EXCHANGER), MEMBER 1 (ANTIPORTER, NA+/H+, AMILORIDE SENSITIVE)	0.924576	Slc9a1,	1p36.1-p35,
6558	SOLUTE CARRIER FAMILY 12 (SODIUM/POTASSIUM/CHLORIDE TRANSPORTERS), MEMBER 2	0.912977	SLC12A2,	5q23.3,
6620	SYNUCLEIN, BETA	0.947917	SNCB,	5q35,
6643	SORTING NEXIN 2	0.769929	SNX2,	5q23,
6695	SPARC/OSTEONECTIN, CWCV AND KAZAL-LIKE DOMAINS PROTEOGLYCAN (TESTICAN) 1	0.915933	SPOCK1,	5q31,
6712	SPECTRIN, BETA, NON-ERYTHROCYTIC 2	0.865148	SPTBN2,	11q13,
6734	SIGNAL RECOGNITION PARTICLE RECEPTOR ('DOCKING PROTEIN')	0.839122	Srpr,	11q24.3,
6804	SYNTAXIN 1A (BRAIN)	0.320639	Stx1a,	7q11.23,
6812	SYNTAXIN BINDING PROTEIN 1	0.940865	Stxbp1,	9q34.1,
6844	VESICLE-ASSOCIATED MEMBRANE PROTEIN 2 (SYNAPTOBREVIN 2)	0.853874	Vamp2,	17p13.1,
6855	SYNAPTOPHYSIN	0.715659	Syp,	Xp11.23-p11.22,
6857	SYNAPTOTAGMIN I	0.835019	SYT1,	12cen-q21,
6860	SYNAPTOTAGMIN IV	0.663334	Syt4,	18q12.3,
7043	TRANSFORMING GROWTH FACTOR, BETA 3	0.90465	TGFB3,	14q24,
7074	T-CELL LYMPHOMA INVASION AND METASTASIS 1	0.971665	TIAM1,	21q22.1,
7095	TRANSLOCATION PROTEIN 1	0.967677	TLOC1,	3q26.2,
7163	TUMOR PROTEIN D52	0.935594	Tpd52,	8q21,
7187	TNF RECEPTOR-ASSOCIATED FACTOR 3	0.650239	TRAF3,	14q32.32,
7248	TUBEROUS SCLEROSIS 1	0.299687	TSC1,	9q34,
7277	TUBULIN, ALPHA 1 (TESTIS SPECIFIC)	0.986801	Tuba4a,	2q35,
7410	VAV 2 ONCOGENE	0.35018	Vav2,	9q34.1,
7422	VASCULAR ENDOTHELIAL GROWTH FACTOR	0.90121	VEGFA,	6p12,
7471	WINGLESS-TYPE MMTV INTEGRATION SITE FAMILY, MEMBER 1	0.397227	wnt1,	12q13,
7473	WINGLESS-TYPE MMTV INTEGRATION SITE FAMILY, MEMBER 3	0.539164	WNT3,	17q21,
7476	WINGLESS-TYPE MMTV INTEGRATION SITE FAMILY, MEMBER 7A	0.84178	Wnt7a,	3p25,
7529	TYROSINE 3-MONOOXYGENASE/TRYPTOPHAN 5-MONOOXYGENASE ACTIVATION PROTEIN, BETA POLYPEPTIDE	0.497915	YWHAB,	20q13.1,
7532	TYROSINE 3-MONOOXYGENASE/TRYPTOPHAN 5-MONOOXYGENASE ACTIVATION PROTEIN, GAMMA POLYPEPTIDE	0.558642	YWHAG,	7q11.23,
7786	MITOGEN-ACTIVATED PROTEIN KINASE KINASE KINASE 12	0.908211	MAP3K12,	12q13,
8618	CA2+-DEPENDENT SECRETION ACTIVATOR	0.821853	Cadps,	3p14.2,
9230	RAB11B, MEMBER RAS ONCOGENE FAMILY	0.446937	RAB11B,	19p13.2,
9371	KINESIN FAMILY MEMBER 3B	-0.250705	Kif3b,	20q11.21,
9475	RHO-ASSOCIATED, COILED-COIL CONTAINING PROTEIN KINASE 2	0.929245	ROCK2,	2p24,
9575	CLOCK HOMOLOG (MOUSE)	0.946218	Clock,	4q12,
9874	TOUSLED-LIKE KINASE 1	0.60463	TLK1,	2q31.1,
9900	SYNAPTIC VESICLE GLYCOPROTEIN 2A	0.928978	Sv2a,	1q21.2,
9962	SOLUTE CARRIER FAMILY 23 (NUCLEOBASE TRANSPORTERS), MEMBER 2	0.708634	SLC23A2,	20p13,
10313	RETICULON 3	0.918532	rtn3,	11q13,
10490	VESICLE TRANSPORT THROUGH INTERACTION WITH T-SNARES HOMOLOG 1B (YEAST)	0.0679466	vti1b,	14q24.1,
10565	ADP-RIBOSYLATION FACTOR GUANINE NUCLEOTIDE-EXCHANGE FACTOR 1(BREFELDIN A-INHIBITED)	0.278295	ARFGEF1,	8q13,
10776	CYCLIC AMP PHOSPHOPROTEIN, 19 KD	0.912042	ARPP-19,	15q21.2,
11231	SEC63-LIKE (S. CEREVISIAE)	0.407054	SEC63,	6q21,
11276	AP1 GAMMA SUBUNIT BINDING PROTEIN 1	0.748051	AP1GBP1,	17q12,
23011	RAB21, MEMBER RAS ONCOGENE FAMILY	0.0438	RAB21,	12q21.1,
23048	FORMIN BINDING PROTEIN 1	0.927858	FNBP1,	9q34,
23161	SORTING NEXIN 13	0.899067	SNX13,	7p21.1,
23710	GABA(A) RECEPTOR-ASSOCIATED PROTEIN LIKE 1	0.831016	Gabarapl1,	12p13.2,
25777	UNC-84 HOMOLOG B (C. ELEGANS)	0.792091	UNC84B,	22q13.1,
26019	UPF2 REGULATOR OF NONSENSE TRANSCRIPTS HOMOLOG (YEAST)	0.796878	UPF2,	10p14-p13,
26133	TRANSIENT RECEPTOR POTENTIAL CATION CHANNEL, SUBFAMILY C, MEMBER 4 ASSOCIATED PROTEIN	0.735213	TRPC4AP,	20q11.22,
26286	ADP-RIBOSYLATION FACTOR GTPASE ACTIVATING PROTEIN 3	0.739536	arfgap3,	22q13.2-q13.3,
27020	NEUROPLASTIN	0.878623	NPTN,	15q22,
28232	SOLUTE CARRIER ORGANIC ANION TRANSPORTER FAMILY, MEMBER 3A1	0.463194	SLCO3A1,	15q26,
50650	RHO GUANINE NUCLEOTIDE EXCHANGE FACTOR (GEF) 3	0.950115	ARHGEF3,	3p21-p13,
51560	RAB6B, MEMBER RAS ONCOGENE FAMILY	0.498451	rab6b,	3q22.1,
53916	RAB4B, MEMBER RAS ONCOGENE FAMILY	0.515062	RAB4B,	19q13.2,
54793	POTASSIUM CHANNEL TETRAMERISATION DOMAIN CONTAINING 9	0.923816	kctd9,	8p21.1,
54899	PX DOMAIN CONTAINING SERINE/THREONINE KINASE	0.765017	Pxk,	3p14.3,
55207	ADP-RIBOSYLATION FACTOR-LIKE 8B	0.828686	ARL8B,	3p26.2,
55288	RAS HOMOLOG GENE FAMILY, MEMBER T1	0.600763	RHOT1,	17q11.2,
56172	ANKYLOSIS, PROGRESSIVE HOMOLOG (MOUSE)	0.938768	ANKH,	5p15.1,
56681	SAR1 GENE HOMOLOG A (S. CEREVISIAE)	0.86909	SAR1A,	10q22.1,
57120	GOLGI ASSOCIATED PDZ AND COILED-COIL MOTIF CONTAINING	0.836846	GOPC,	6q21,
57584	RHO GTPASE ACTIVATING PROTEIN 21	0.606999	ARHGAP21,	10p12.1,
57619	SHROOM	0.915792	SHROOM3,	4q21.1,
63973	NEUROGENIN 2	0.694565	Neurog2,	4q25,
64744	STROMAL MEMBRANE-ASSOCIATED PROTEIN 1-LIKE	0.84444	SMAP1L,	1p35.3-p34.1,
81609	SORTING NEXIN FAMILY MEMBER 27	0.255371	SNX27,	1q21.3,
81876	RAB1B, MEMBER RAS ONCOGENE FAMILY	0.854513	RAB1B,	11q12,
84258	SYNAPTOTAGMIN III	0.863173	SYT3,	19q13.33,
92154	HYPOTHETICAL PROTEIN BC002770	0.897307	ABBA-1,	16q22.1,
123591	CHROMOSOME 15 OPEN READING FRAME 27	0.983303	C15orf27,	15q24.2,
127833	SYNAPTOTAGMIN II	0.841499	Syt2,	1q32.1,
154796	ANGIOMOTIN	0.903133	Amot,	Xq23,
